# Supplementary material for: Integrated Transcriptomic and Metabolic Framework for Carbon Metabolism and Plant Hormones Regulation in Vigna radiata during Post-Germination Seedling Growth
Source: Sci Rep. 2020 Feb 28;10:3745. doi: 10.1038/s41598-020-60771-3 (PMC7048927; doi:10.1038/s41598-020-60771-3)
Supplement: Supplementary file 3 — Supplementary information 3. [file 41598_2020_60771_MOESM3_ESM.xlsx]

## Sheet: Table S3
Supporting Information Tables S3 -S7
Table S3 Differentially expressed genes between at least two growth points
Gene ID	FPKM									6-HAI vs 3-DAI			3-DAI vs 6-DAI			6-HAI vs 6-DAI
	6-HAI1	6-HAI2	6-HAI3	3-DAI1	3-DAI2	3-DAI3	6-DAI1	6-DAI2	6-DAI3	FDR	log2FC	regulated	FDR	log2FC	regulated	FDR	log2FC	regulated
LOC106752400	32.9659	37.9645	38.4764	17.3761	18.7774	18.847	16.0995	17.6083	17.1619	--	--	--	--	--	--	3.82239e-12	-1.11536	down
LOC106752401	0.275984	0.393071	0.109468	1.23702	0.810756	0.665031	1.4519	1.59993	1.3788	0.00107041	1.66838	up	--	--	--	9.45827e-14	2.41894	up
LOC106752402	78.5023	94.1442	82.2765	32.6173	33.8274	33.2347	22.1893	24.6112	20.4621	1.86975e-21	-1.47666	down	--	--	--	8.08879e-34	-2.02071	down
LOC106752403	0.193684	0	0.0646006	2.09441	2.44636	3.44444	2.43714	2.14762	1.68199	1.38784e-16	5.13694	up	--	--	--	4.64462e-18	4.82665	up
LOC106752409	0.0862587	0.0939481	0	0.494506	0.395497	0.350753	0.471786	0.289578	0.506502	1.34912e-05	3.10452	up	--	--	--	4.77098e-06	3.35292	up
LOC106752415	3.14027	5.21624	5.20076	0.785835	1.19599	1.14567	0.982747	0.540209	0.616755	1.8204e-05	-2.09994	down	--	--	--	1.22159e-05	-2.08715	down
LOC106752418	211.519	209.741	236.295	50.7996	46.0835	49.3813	38.3473	55.6339	68.6978	3.79549e-34	-2.23883	down	--	--	--	1.01949e-20	-1.66535	down
LOC106752419	0.755267	0.926261	1.37403	0.941184	0.660028	1.14343	2.71853	3.78468	2.60606	--	--	--	1.61288e-06	1.80712	up	0.000103411	1.55566	up
LOC106752420	66.7413	66.4434	76.8644	0.4382	0.273497	0.504235	1.72942	3.04158	2.73696	9.21093e-160	-7.68324	down	7.8717e-09	2.83024	up	1.79386e-108	-4.84066	down
LOC106752421	0.191375	0	0.195208	0.423211	1.28727	0.324578	2.99814	3.72513	4.36409	--	--	--	8.58814e-08	2.4822	up	7.06898e-14	5.67431	up
LOC106752423	0.862578	0.176857	0.278232	4.75395	4.48102	4.69451	2.51801	2.22324	2.28104	9.39486e-18	2.95372	up	--	--	--	3.52911e-07	2.03287	up
LOC106752425	4.0281	4.75234	6.10834	30.901	32.2135	34.0462	17.5634	18.1637	16.1589	1.13822e-46	2.6442	up	--	--	--	1.04791e-18	1.76492	up
LOC106752426	1.0494	0.223447	0.425025	1.52417	1.37916	1.68957	0.0830006	0.0805113	0.183737	--	--	--	5.26528e-07	-5.24854	down	--	--	--
LOC106752427	4.46045	6.85775	5.41709	3.28285	3.84993	1.94335	12.2718	13.3489	10.6977	--	--	--	4.02793e-26	2.03297	up	1.16884e-08	1.1367	up
LOC106752428	25.3516	29.2262	28.2989	42.9823	49.4785	47.8587	67.8776	99.3633	79.6557	--	--	--	--	--	--	1.80494e-10	1.14015	up
LOC106752431	1.15799	1.73368	1.19418	5.67733	4.9695	5.92269	3.63682	3.31805	3.83957	3.46966e-14	1.95689	up	--	--	--	3.85706e-07	1.37773	up
LOC106752432	27.5515	21.5444	25.9122	1.32517	1.01613	0.6421	4.96655	5.74158	6.07594	4.32411e-65	-4.80111	down	2.17906e-28	2.53491	up	6.28203e-27	-2.25083	down
LOC106752436	36.0136	48.5613	48.9241	0.0413368	0.240534	0.0948276	0.254899	0.6342	0.246487	2.2207e-73	-9.00264	down	--	--	--	5.94568e-62	-7.06228	down
LOC106752443	1.10247	2.61006	1.5252	1.42228	0.984376	1.01517	0.523665	0.879538	0.431103	--	--	--	--	--	--	0.00977941	-1.68559	down
LOC106752456	3.51105	3.79952	2.56699	11.3301	10.7636	10.2588	8.59904	9.60866	7.93731	2.54192e-10	1.62495	up	--	--	--	1.46779e-07	1.35817	up
LOC106752457	1.58767	0.946673	1.17885	6.04824	6.95599	5.82419	8.11231	6.83696	8.36813	1.82139e-14	2.3891	up	--	--	--	3.03021e-20	2.68228	up
LOC106752459	4.64721	2.5991	3.71901	7.73331	9.57397	8.71054	8.52082	8.88555	7.70076	2.59626e-05	1.03532	up	--	--	--	1.68521e-05	1.02622	up
LOC106752462	1170.87	1604.55	1573.15	33.5627	40.9894	32.65	31.0346	46.3412	42.2294	7.6724e-63	-5.14972	down	--	--	--	8.2979e-60	-5.02014	down
LOC106752464	0	0	0	1.79706	1.86699	1.99847	2.62393	2.29556	1.8385	1.65167e-16	Inf	up	--	--	--	7.70998e-20	Inf	up
LOC106752465	13.6483	10.2126	13.0239	10.7785	8.43043	10.5273	6.45155	5.51411	5.75759	--	--	--	--	--	--	1.39486e-05	-1.06836	down
LOC106762131	0.972489	0.879617	2.4236	3.78172	3.33598	3.43348	2.77371	3.4784	3.49556	3.5251e-05	1.23532	up	--	--	--	2.47675e-07	1.45792	up
LOC106752468	2.08104	0.890787	1.93868	11.4459	13.713	13.1901	12.7729	16.7576	16.1146	7.91484e-18	3.05457	up	--	--	--	4.69205e-23	3.29732	up
LOC106752469	0.220739	0.0813746	0	1.62028	2.35619	2.80386	1.40689	1.36427	1.1172	2.79536e-14	4.57124	up	--	--	--	2.43732e-09	3.81978	up
LOC106752471	0	0	0	1.20555	1.43257	2.70143	0.786233	2.22059	1.04015	5.00253e-07	Inf	up	--	--	--	5.15413e-05	Inf	up
LOC106752472	0.854615	0.643854	0.249692	1.90091	1.84175	2.46138	2.45471	2.07407	1.88259	9.82705e-05	1.77138	up	--	--	--	1.91465e-05	1.86912	up
LOC106752474	20.9418	20.4662	20.2372	10.5001	11.5669	12.0628	9.33143	11.0569	11.1395	--	--	--	--	--	--	4.34168e-06	-1.03231	down
LOC106752475	9.36328	15.9465	12.2268	4.08185	2.72404	2.72087	3.92544	3.72475	3.23719	1.90409e-12	-2.285	down	--	--	--	6.91752e-11	-1.9673	down
LOC106752477	0.0766044	0	0.0751893	0.0735708	0.21431	0.170538	1.34677	1.67969	1.11898	--	--	--	2.54595e-10	3.45988	up	1.47874e-12	5.49495	up
LOC106752478	1.88769	0	1.06077	15.8108	15.8785	16.4159	12.8426	12.0456	11.5416	2.39782e-33	4.11191	up	--	--	--	9.61725e-26	3.71198	up
LOC106752482	1.18128	4.11197	3.74787	0	0.458424	0.211281	3.57179	3.06312	2.78686	--	--	--	9.6328e-09	4.32481	up	--	--	--
LOC106752483	4.93837	6.01191	6.99447	0.369573	0.206633	0.190053	0.84861	0.0962888	0.318232	9.30494e-15	-5.08495	down	--	--	--	7.70995e-13	-4.06672	down
LOC106752485	586.195	610.294	623.149	66.5906	72.5102	73.0064	61.812	63.1356	60.3992	2.41181e-69	-3.14761	down	--	--	--	2.54597e-60	-3.31454	down
LOC106752486	0	0.190648	0	2.49679	2.64495	2.54284	4.69712	3.25939	5.97501	6.38717e-11	6.16747	up	--	--	--	7.24345e-15	7.05696	up
LOC106752487	0.828438	0.551509	0.142091	3.44178	6.13944	0.520474	15.5432	32.3299	28.6949	--	--	--	1.56195e-06	2.92609	up	3.40652e-15	5.7182	up
LOC106752494	0.479915	0.261258	0.355078	8.79857	8.83681	9.79132	12.2113	11.5021	11.3748	4.79277e-78	4.54219	up	--	--	--	9.03461e-99	4.94483	up
LOC106752497	0.494783	0.39149	0	14.8633	14.4538	15.9109	34.0946	62.3674	39.3104	9.65136e-52	5.70721	up	0.000305692	1.60887	up	6.38028e-23	7.32921	up
LOC106752498	52.8157	61.8503	56.2618	16.323	16.4948	16.8729	15.2124	14.5904	14.4434	3.25584e-34	-1.82076	down	--	--	--	1.39724e-30	-1.87776	down
LOC106752499	0.538664	2.02961	1.75522	94.2079	103.029	102.705	121.824	97.8142	118.505	3.38253e-166	6.02377	up	--	--	--	4.85302e-129	6.22995	up
LOC106752500	2.01192	2.64594	2.61012	20.0823	16.1031	13.8515	26.5087	33.5302	30.4497	1.01681e-21	2.90267	up	--	--	--	1.74804e-50	3.72761	up
LOC106752502	17.346	17.5472	18.0352	5.54966	5.42059	4.86917	8.45901	8.39519	9.11545	2.56917e-22	-1.77285	down	--	--	--	3.57249e-09	-1.03558	down
LOC106752503	3.06237	3.83653	3.23188	13.5474	16.3079	15.6702	4.99591	5.50236	3.69033	5.37184e-14	1.41599	up	2.44768e-21	-1.63629	down	--	--	--
LOC106752504	156.513	149.201	164.308	61.8676	57.9803	62.914	60.0525	58.7742	59.3986	2.38902e-18	-1.46142	down	--	--	--	9.52968e-18	-1.46958	down
LOC106752508	1.34301	1.22415	0.956475	0.410654	0.537191	0.42787	0.207032	0.33543	0.60222	0.000537973	-1.58795	down	--	--	--	7.58643e-05	-1.81019	down
LOC106752511	0.086698	0	0.420741	4.58581	5.09403	5.28699	1.90937	1.13024	1.009	2.23957e-24	4.77153	up	6.40365e-10	-1.83874	down	9.58424e-05	2.94064	up
LOC106752512	0.194683	0	0	11.479	9.52446	9.18881	26.8744	24.3285	28.3941	2.2016e-28	7.8775	up	8.37514e-12	1.42044	up	1.83434e-66	9.31365	up
LOC106752516	7.08976	11.52	5.52755	26.0149	27.3181	28.4804	15.1376	15.9471	13.6208	1.32823e-17	1.57187	up	--	--	--	--	--	--
LOC106752517	3.18831	3.10192	3.41218	12.8521	10.5949	11.4386	11.6002	10.3008	9.76187	6.25779e-14	1.71906	up	--	--	--	4.31637e-13	1.63178	up
LOC106752518	2.42747	1.57007	0.959106	9.09821	11.9412	13.2529	2.67093	3.24686	2.73134	1.24787e-16	2.66557	up	2.24159e-13	-1.96439	down	--	--	--
LOC106752519	1.71747	2.05292	2.25029	21.9451	23.2998	21.4697	19.6038	24.6954	20.2566	6.36581e-52	3.4252	up	--	--	--	9.36669e-51	3.39262	up
LOC106752520	81.8287	74.1653	94.5826	19.3653	19.4762	19.9298	15.1673	17.0445	13.4261	6.76487e-29	-2.14916	down	--	--	--	5.49789e-33	-2.48773	down
LOC106752522	179.152	228.113	223.274	58.7592	64.2918	66.8758	68.302	70.1428	75.5824	1.11196e-33	-1.80432	down	--	--	--	1.28599e-24	-1.66421	down
LOC106752524	0.100406	0.327136	0.490813	4.77728	3.72317	3.85582	6.13979	4.3832	4.26388	3.05656e-29	3.85112	up	--	--	--	1.32555e-19	4.18219	up
LOC106752528	2.35306	2.01905	1.53978	1.1666	1.19925	0.982519	0.795318	1.91084	1.62465	0.00480975	-1.0366	down	--	--	--	--	--	--
LOC106752535	86.438	96.7448	107.311	20.139	20.5198	22.0212	13.8115	15.517	14.3084	4.55058e-37	-2.17715	down	--	--	--	4.73057e-51	-2.74274	down
LOC106752537	0.212611	0.355739	0.320715	156.159	229.265	169.05	320.663	190.666	248.685	1.5077e-59	9.3295	up	--	--	--	6.86365e-44	9.82359	up
LOC106752538	26.9631	25.7488	25.7273	110.619	86.7304	63.219	77.3984	103.273	99.2738	6.9066e-07	1.80493	up	--	--	--	1.89364e-17	1.88593	up
LOC106752539	202.23	240.288	218.631	14.5057	13.0211	13.5689	16.3143	17.3462	17.2515	1.26632e-125	-4.005	down	--	--	--	6.63535e-97	-3.66703	down
LOC106752540	0.215088	0	0	1.6541	4.2619	0.468613	30.7029	26.788	20.7604	--	--	--	2.83812e-20	3.65857	up	2.1003e-49	8.61314	up
LOC106752542	6.74483	7.36917	7.13056	40.0498	40.0524	40.814	6.35638	6.52559	6.89213	5.22354e-44	2.49194	up	6.71697e-58	-2.59559	down	--	--	--
LOC106752543	0.694895	0	0	7.94491	8.59892	8.24609	1.0701	1.84375	1.6465	9.5048e-19	5.14271	up	1.68079e-11	-2.52931	down	0.00070495	2.62817	up
LOC106752544	8.13878	4.24587	3.6639	11.8524	10.4643	11.0506	10.2011	11.8861	12.388	2.85102e-09	1.56005	up	--	--	--	1.54418e-10	1.61821	up
LOC106752545	29.1213	30.1561	33.3046	1.65474	2.43532	2.24587	2.50946	2.41947	2.24349	3.40321e-83	-3.93198	down	--	--	--	8.35678e-75	-3.69365	down
LOC106752546	0.158887	0.17441	0.322301	0.672743	1.07263	0.574516	8.89774	7.91683	6.59062	--	--	--	6.35082e-21	3.44269	up	1.3911e-26	5.63513	up
LOC106752547	14.6734	8.29367	19.6741	4.62048	5.29306	4.88553	4.14017	5.09431	4.47873	0.00281489	-1.76354	down	--	--	--	0.00230423	-1.82146	down
LOC106752550	0.73469	0	1.15457	1.76608	3.48496	4.28206	17.1723	12.0499	18.334	0.00121328	2.52974	up	3.12407e-10	2.29723	up	1.87843e-22	4.83495	up
LOC106752552	6.58665	6.07547	9.68877	7.55062	12.7519	9.68279	14.2153	23.221	24.1875	--	--	--	0.00366972	1.05139	up	8.10389e-05	1.37332	up
LOC106752553	0	0	0.309516	3.31592	3.95373	5.30064	4.03065	5.575	4.05334	5.04446e-19	5.32672	up	--	--	--	3.3316e-24	5.48913	up
LOC106752554	0.854339	0.760113	1.08759	21.1188	19.673	21.6696	52.0148	36.0973	47.4707	2.14893e-135	4.401	up	2.00405e-06	1.1475	up	1.3793e-46	5.5601	up
LOC106752555	0	0	0	1.01763	2.13252	1.88994	7.91388	11.1661	9.16029	7.142e-09	Inf	up	2.73881e-15	2.55117	up	3.70421e-34	Inf	up
LOC106752556	0.220711	0	0.0938496	3.33361	2.49195	2.77916	2.96731	3.26298	2.0348	1.14853e-14	5.01188	up	--	--	--	4.06966e-15	5.00373	up
LOC106752558	2.21948	2.46102	2.80838	6.2282	6.96493	6.26478	11.402	11.0195	11.4888	0.000212794	1.37429	up	--	--	--	1.90203e-12	2.22418	up
LOC106752563	2.8806	2.55179	7.02558	19.975	19.2426	18.5828	14.7858	14.1115	14.4432	7.88217e-118	4.62702	up	--	--	--	2.81737e-92	4.26619	up
LOC106754080	0.0761061	0	0	3.68419	2.58419	2.90198	5.83423	7.99962	6.30756	1.27423e-24	7.63087	up	1.14959e-07	1.23113	up	3.23879e-46	8.8767	up
LOC106752567	9.0599	11.1366	9.00473	3.54846	3.32585	3.55124	4.74437	4.06274	4.67833	1.23824e-22	-1.60685	down	--	--	--	6.66685e-13	-1.18743	down
LOC106752569	396.237	495.813	443.488	202.231	193.882	169.784	186.567	206.855	194.884	3.93531e-19	-1.34754	down	--	--	--	4.36385e-14	-1.26733	down
LOC106752570	3.56621	4.53664	2.3056	6.18141	5.21748	4.58382	7.26804	7.66232	7.14495	--	--	--	--	--	--	4.08302e-10	1.15127	up
LOC106764316	0.943205	0.856898	3.29184	26.6572	31.5326	35.1393	26.7341	21.9848	20.6163	6.18075e-44	4.04736	up	--	--	--	7.28707e-32	3.65401	up
LOC106752572	31.4	29.9754	30.4609	14.6974	13.5817	14.0304	17.5873	17.9793	19.3031	1.06651e-18	-1.45362	down	--	--	--	5.55483e-10	-1.02698	down
LOC106752574	0.59304	0.37425	0.5763	6.6169	6.29845	5.56273	4.49468	4.55901	4.32053	4.32099e-31	3.45749	up	--	--	--	4.26173e-23	3.04453	up
LOC106752575	16.7718	26.4693	18.4491	1.34737	0.931018	1.33861	1.15737	0.887703	1.01962	2.77549e-21	-4.15617	down	--	--	--	4.55307e-22	-4.30142	down
LOC106752577	10.392	10.4411	12.1407	24.1601	26.3953	30.376	13.4786	13.7793	15.5066	2.65126e-11	1.09758	up	--	--	--	--	--	--
LOC106752578	6.93436	4.86733	5.35758	3.82771	3.2991	3.88441	3.96587	3.10344	2.99018	4.46497e-08	-1.1481	down	--	--	--	2.62319e-09	-1.25035	down
LOC106752579	5.56826	4.80625	4.92466	14.6758	17.2799	18.4808	15.8206	16.1415	13.045	1.28563e-18	1.81254	up	--	--	--	1.67512e-15	1.64927	up
LOC106752582	9.3254	6.12579	8.90101	24.4739	27.5008	27.8938	11.4344	10.6838	10.3281	3.26587e-20	1.60818	up	9.98508e-17	-1.2875	down	--	--	--
LOC106752584	3.8267	1.53221	1.94792	4.77622	4.82252	4.83255	3.3702	4.9145	4.35483	0.00012922	1.00456	up	--	--	--	--	--	--
LOC106752586	7.16665	6.48984	9.93925	17.1597	17.7285	18.6396	16.6073	12.0644	14.4837	6.36706e-07	1.02992	up	--	--	--	--	--	--
LOC106752587	67.0583	74.4705	70.0687	16.0444	17.1796	16.353	14.4521	15.8226	16.6877	4.88363e-44	-2.10328	down	--	--	--	2.02193e-39	-2.1345	down
LOC106752589	1.86408	1.39773	2.59763	5.85421	5.09157	5.26204	4.53672	3.61698	4.43822	8.4334e-07	1.3864	up	--	--	--	0.000153795	1.08282	up
LOC106752590	27.9073	31.915	31.1313	9.43099	11.5927	9.98343	14.5348	11.552	15.1626	4.87087e-17	-1.49702	down	--	--	--	3.22119e-10	-1.10592	down
LOC106752593	9.97055	11.6727	11.2421	2.77542	3.30459	2.86327	2.59626	3.01343	2.95829	6.51841e-23	-2.02346	down	--	--	--	7.67944e-24	-2.05431	down
LOC106752594	0.566469	0.0758847	0.204795	11.3363	14.9647	15.9548	17.0007	13.4682	13.3275	5.95094e-45	5.61382	up	--	--	--	2.12804e-55	5.71703	up
LOC106752602	0.573569	0.996526	1.011	0.329048	0.252561	0.318074	0.377512	0.429027	0.467105	0.00115439	-1.68983	down	--	--	--	--	--	--
LOC106752609	0.181455	0	0.179368	0.603687	0.869244	0.430471	1.21035	0.848208	1.38491	0.0011537	2.48095	up	--	--	--	6.06833e-07	3.37106	up
LOC106752612	0.499958	0.362706	0.395576	1.1247	1.18836	1.20555	1.86816	1.34913	2.01806	0.000251033	1.41853	up	--	--	--	5.04358e-09	2.00896	up
LOC106752618	0.589021	0.352208	0.128724	0.81048	0.989546	0.597963	1.47177	1.63447	1.4739	--	--	--	--	--	--	9.38269e-06	2.04914	up
LOC106752623	0	0.173747	0.236487	1.49162	0.995267	1.29604	1.19408	2.84669	1.77629	2.07381e-07	3.28737	up	--	--	--	2.39351e-06	3.95656	up
LOC106752624	3.89654	3.45166	2.49077	18.9229	17.8863	18.8411	10.2429	9.67954	12.1887	2.35094e-26	2.51749	up	--	--	--	3.74108e-11	1.69732	up
LOC106752625	533.987	559.132	564.538	390.082	394.821	423.206	239.506	254.026	234.101	--	--	--	--	--	--	3.08399e-10	-1.14793	down
LOC106752626	26.7541	32.8244	27.9477	19.3972	19.4985	19.6799	14.3389	14.2269	13.7142	--	--	--	--	--	--	7.329e-10	-1.11339	down
LOC106752627	59.3916	65.6816	57.2783	25.2045	29.0697	27.2362	13.2397	12.7218	11.1383	9.19668e-16	-1.2425	down	5.93653e-12	-1.14842	down	6.96871e-44	-2.37987	down
LOC106752630	30.2957	34.4069	31.3818	7.97929	9.5528	9.22962	8.38558	8.96084	9.49057	8.97151e-29	-1.89694	down	--	--	--	3.00151e-27	-1.88349	down
LOC106752631	93.1616	118.908	117.309	16.4697	15.4031	15.2617	13.5437	14.0535	13.9885	4.98445e-39	-2.78144	down	--	--	--	1.93872e-40	-2.91448	down
LOC106752632	10.371	7.97803	9.81058	25.9108	34.6202	29.7553	24.9644	32.7906	30.3745	5.83625e-16	1.77187	up	--	--	--	6.46216e-14	1.6848	up
LOC106752633	7.12656	9.91262	12.2362	2.27855	2.77798	2.5312	1.75778	1.35267	1.20761	9.34591e-10	-1.91508	down	--	--	--	2.9296e-14	-2.7521	down
LOC106752635	0.141828	0.0774166	0.208376	0.52926	0.529624	0.765056	0.963948	1.32072	1.32088	0.00197424	2.14665	up	--	--	--	1.21478e-07	3.17392	up
LOC106752636	6.12628	3.41938	8.77822	41.041	41.7195	37.6092	40.9313	52.4209	48.6688	3.16657e-26	2.70881	up	--	--	--	3.45072e-35	2.97473	up
LOC106752637	0.368551	0.589412	0.091698	1.25361	0.976041	1.91012	1.04908	0.602423	0.710173	0.00134692	1.9671	up	--	--	--	--	--	--
LOC106752638	0	0.489749	0	2.11893	1.98025	1.44545	1.76677	1.93007	2.21244	8.46938e-09	3.65632	up	--	--	--	4.76393e-10	3.79598	up
LOC106752640	1.93295	2.19709	2.0417	1.15068	0.587859	0.388722	0.480348	0.454403	0.312214	0.00270101	-1.53961	down	--	--	--	8.96936e-06	-2.43472	down
LOC106752641	1.14455	0.938019	1.36409	2.71251	1.49245	2.27389	0.60288	0.508544	0.679385	--	--	--	5.84488e-05	-1.93555	down	--	--	--
LOC106752642	0	0.695723	0.607466	4.49209	3.8605	4.98467	17.7347	13.5932	19.0077	6.39653e-11	3.477	up	1.12799e-13	1.98114	up	3.95962e-37	5.46915	up
LOC106752643	4.22542	3.41939	3.6294	10.3894	10.2381	10.2349	12.8037	14.9874	13.2105	6.50164e-28	2.09259	up	--	--	--	1.72313e-40	2.48559	up
LOC106752645	38.8804	30.5231	40.4061	65.8614	74.7266	80.1935	56.9382	56.4823	59.8113	3.06182e-20	1.37337	up	--	--	--	--	--	--
LOC106752646	122.015	133.382	136.536	15.1476	18.4304	16.4846	43.1818	48.0874	48.5383	1.03706e-80	-2.99299	down	8.26178e-28	1.49984	up	6.05358e-19	-1.48168	down
LOC106752650	51.5686	68.3437	68.9878	6.99803	7.22162	6.4102	8.76235	8.24221	8.67947	1.08595e-34	-3.26229	down	--	--	--	6.37649e-30	-2.92557	down
LOC106752652	28.4058	29.8016	31.2228	14.2037	14.4208	15.464	9.62683	10.0351	9.46983	2.01414e-11	-1.11671	down	--	--	--	2.59405e-21	-1.66855	down
LOC106752653	65.3749	80.889	71.5678	37.2994	38.8735	42.2868	23.9235	24.0524	24.3832	--	--	--	--	--	--	6.98026e-25	-1.66435	down
LOC106752654	31.2204	37.7454	34.7655	4.89738	5.73302	5.41928	7.72701	7.21196	7.65875	5.28584e-52	-2.79063	down	--	--	--	2.31489e-36	-2.26372	down
LOC106752655	11.196	12.3666	8.80128	34.2564	37.4848	38.8046	22.6149	23.6745	24.143	5.25362e-21	1.69299	up	--	--	--	4.77874e-08	1.0451	up
LOC106752656	24.0538	22.8739	23.5596	104.78	131.539	127.463	144.003	184.563	172.669	2.15215e-37	2.31215	up	--	--	--	3.46115e-43	2.7858	up
LOC106752659	47.7929	56.5753	55.8513	26.0326	26.8686	26.7018	30.6557	28.9226	27.634	1.5286e-15	-1.18454	down	--	--	--	--	--	--
LOC106752660	1.29301	1.29575	0.735396	15.1438	15.5135	19.4391	8.23387	7.67079	6.93069	6.31394e-63	3.9464	up	9.01214e-13	-1.14276	down	1.66527e-28	2.81455	up
LOC106752661	2.68444	2.74386	2.681	12.0005	12.1385	13.2378	12.9823	13.4519	12.9314	2.67162e-21	2.12059	up	--	--	--	5.67296e-25	2.23066	up
LOC106752662	7.0831	4.33277	6.71778	21.4852	21.0925	22.5776	22.3795	24.8239	23.3878	3.53023e-21	1.74378	up	--	--	--	3.38533e-25	1.90619	up
LOC106752663	2.40656	1.71176	1.79561	8.43966	9.44168	10.3476	9.91469	7.58073	11.0796	4.60719e-21	2.1617	up	--	--	--	5.51645e-14	2.21815	up
LOC106752664	6.50654	4.09672	3.61008	71.0249	87.1528	91.906	45.3165	44.7716	42.8724	3.34283e-61	4.0065	up	--	--	--	1.71434e-68	3.14028	up
LOC106752668	0.764942	1.20823	1.62509	18.7186	14.2752	18.6279	9.39859	8.77047	10.3601	1.0101e-35	3.75172	up	--	--	--	1.7918e-18	2.90081	up
LOC106752673	14.6601	16.1501	13.4424	6.01271	6.88357	7.27996	6.34952	6.39896	6.7099	1.08013e-13	-1.33442	down	--	--	--	1.93252e-13	-1.33355	down
LOC106752679	6.132	7.5071	7.92098	4.87884	5.43734	6.25009	3.06908	3.01762	2.92495	--	--	--	--	--	--	1.38459e-07	-1.34705	down
LOC106752704	162.861	172.505	172.31	565.333	657.642	686.936	412.931	461.977	450.324	3.34582e-25	1.80373	up	--	--	--	5.3339e-12	1.28655	up
LOC106752718	0	0	0	13.6855	24.6402	11.4712	28.1582	48.039	29.513	7.34542e-15	Inf	up	--	--	--	3.96545e-29	Inf	up
LOC106752721	0.907097	0.693183	0.326332	2.16779	1.65181	2.13714	1.38154	1.09888	1.5227	1.41224e-05	1.49278	up	--	--	--	--	--	--
LOC106752722	420.142	457.155	469.625	207.115	227.495	224.696	167.662	186.933	175.38	7.51234e-13	-1.12813	down	--	--	--	4.44805e-16	-1.41994	down
LOC106752723	3.31286	3.54905	3.04555	12.3135	12.2294	14.0628	11.1637	10.8953	10.5007	4.75462e-14	1.87431	up	--	--	--	8.95611e-12	1.68652	up
LOC106752724	1.49602	1.07037	1.34213	2.62216	3.11275	3.0253	2.15059	2.67427	2.55787	0.00177956	1.02475	up	--	--	--	--	--	--
LOC106752725	19.7802	26.3805	28.2002	12.2899	12.4206	11.329	14.9599	16.3248	13.775	3.96052e-06	-1.12285	down	--	--	--	--	--	--
LOC106752726	22.0417	24.421	25.1677	6.43243	6.19126	5.93531	8.02372	7.79284	7.0553	1.51922e-22	-2.21569	down	--	--	--	7.68903e-17	-1.7747	down
LOC106752727	27.1731	36.959	31.9198	10.8689	11.3509	9.95624	11.3726	11.98	11.4065	4.84417e-17	-1.30382	down	--	--	--	3.23724e-11	-1.066	down
LOC106752728	2.71387	4.27352	3.89789	1.54021	1.65358	2.02879	3.21297	4.82298	4.24675	0.00312899	-1.02271	down	5.1308e-05	1.22727	up	--	--	--
LOC106752730	1.86839	1.6047	1.82904	3.92839	3.40912	3.44079	3.49591	4.09335	3.90062	--	--	--	--	--	--	0.00267776	1.01733	up
LOC106752731	0.921391	1.61231	1.48499	3.08692	3.35421	2.85398	2.06338	2.30378	1.51835	0.000701864	1.23136	up	--	--	--	--	--	--
LOC106752732	0	0	0	0.85244	0.974964	0.999753	1.65275	1.31754	1.74369	2.47797e-09	Inf	up	--	--	--	1.87639e-13	Inf	up
LOC106752734	0.450427	0.968649	0	4.05642	4.42022	2.38828	8.30803	5.23093	10.7049	4.50024e-07	3.15284	up	--	--	--	2.12157e-09	4.37237	up
LOC106752735	0.874639	0.819568	0.746647	2.61614	2.99774	3.04709	1.46155	1.31057	1.228	5.704e-05	1.7624	up	0.00305956	-1.10163	down	--	--	--
LOC106752736	175.548	215.063	196.591	7.99117	2.51154	0.833759	1.15705	1.58483	0.922066	4.00701e-151	-5.80127	down	--	--	--	1.15507e-185	-7.41267	down
LOC106752740	0	0	0	0.0813132	0.271379	0.69437	3.16806	3.60273	3.11802	--	--	--	3.05884e-11	3.58062	up	1.34777e-15	Inf	up
LOC106752742	0.955796	0	0	1.06457	1.61023	1.13912	3.39913	4.64336	4.21654	--	--	--	0.00225227	1.83463	up	1.21854e-06	3.92207	up
LOC106752743	192.896	202.749	230.161	0.792089	0.609066	0.677819	0.567303	0.879538	0.583003	1.62908e-279	-8.35888	down	--	--	--	4.22373e-247	-8.34862	down
LOC106752744	1.30333	3.44775	1.95306	6.57022	5.49976	3.36689	14.1785	8.32255	9.93574	--	--	--	--	--	--	5.04081e-06	2.2186	up
LOC106752746	91.0912	96.8674	90.0108	25.4339	24.3175	25.6686	35.7394	34.2048	40.0408	3.4976e-26	-1.6097	down	--	--	--	1.90719e-10	-1.08031	down
LOC106752747	4.28192	4.84814	4.42308	28.9972	26.8779	31.7675	29.6615	23.4703	32.8514	7.11767e-58	2.5959	up	--	--	--	8.98169e-21	2.61271	up
LOC106752748	59.0981	67.88	60.8833	31.7819	26.865	27.7589	82.3903	92.5853	91.5854	4.23188e-16	-1.20979	down	6.78284e-34	1.64662	up	--	--	--
LOC106752751	10.0425	14.9195	9.66548	19.6726	20.9816	21.9419	24.3183	24.6608	24.9952	--	--	--	--	--	--	1.90137e-10	1.00931	up
LOC106752752	5.57834	5.90255	6.36796	19.7329	20.7292	22.3347	16.1159	14.7141	15.1162	1.36314e-19	1.58559	up	--	--	--	1.22129e-10	1.18087	up
LOC106752753	50.7564	64.7792	56.3099	26.3802	25.4354	28.0757	29.1046	20.8082	25.9831	1.36236e-14	-1.13093	down	--	--	--	7.30585e-12	-1.17881	down
LOC106752754	9.76617	4.82789	8.23822	16.8384	16.6379	17.9744	12.2899	13.2044	13.8828	2.10247e-14	1.27105	up	--	--	--	--	--	--
LOC106752757	1.36998	1.45049	0.302169	20.1168	23.3955	25.9845	16.6153	16.4124	13.7983	6.263e-54	4.10163	up	--	--	--	1.02779e-37	3.56437	up
LOC106752758	13.693	13.9274	16.0886	35.3993	35.9366	38.122	18.2029	20.5009	17.6117	3.85132e-15	1.25822	up	--	--	--	--	--	--
LOC106752761	17.1188	15.3151	18.2669	16.0494	14.9146	15.9838	4.67366	4.4762	4.07432	--	--	--	1.427e-28	-1.80629	down	9.86932e-27	-1.93463	down
LOC106752762	2.62883	1.73005	2.63721	11.5251	14.4366	13.9775	14.5591	17.0497	16.9697	1.38001e-16	2.22705	up	--	--	--	1.12957e-24	2.56552	up
LOC106752764	61.9676	56.3975	60.9987	538.438	627.847	581.726	301.532	288.516	305.258	7.62847e-71	3.15616	up	--	--	--	6.42868e-36	2.20946	up
LOC106752765	43.5494	61.1686	57.48	17.9054	19.5062	23.0337	16.4022	24.0948	22.6896	1.02926e-19	-1.72731	down	--	--	--	2.401e-16	-1.65653	down
LOC106752766	3.38101	2.90324	1.13	6.26039	7.27863	5.64131	16.7957	10.5243	9.95646	2.45832e-08	1.98728	up	--	--	--	4.19924e-10	2.54688	up
LOC106752769	3.56972	2.09234	1.02342	52.6156	57.8369	57.4305	41.3561	33.901	36.8003	4.20649e-148	4.62196	up	--	--	--	1.9782e-86	4.05999	up
LOC106752770	79.1637	99.2503	92.9674	21.8693	20.4888	18.2482	13.6824	14.4531	13.0969	4.33049e-49	-2.25262	down	--	--	--	1.11719e-61	-2.76778	down
LOC106775945	0.478527	0.401132	0.440687	6.20875	7.49365	7.0054	2.17595	2.24029	2.65331	2.782e-56	3.89565	up	2.62268e-19	-1.57853	down	4.98549e-15	2.32905	up
LOC106752772	2.339	2.91336	4.62851	9.24792	7.82336	9.25541	15.513	12.4116	15.5479	9.35339e-09	1.49375	up	--	--	--	1.87725e-18	2.05554	up
LOC106752773	60.8875	67.4577	65.1184	6.79175	7.57997	8.56064	6.86669	8.46601	7.40115	5.80429e-83	-3.16691	down	--	--	--	8.85365e-76	-3.18293	down
LOC106752774	2.28503	1.02115	1.25863	9.83565	9.64641	10.4767	6.38757	5.05695	6.01283	4.85156e-31	2.52572	up	--	--	--	2.03958e-12	1.80565	up
LOC106752776	4.28961	4.02777	2.74642	8.64099	8.645	8.32668	5.31211	4.96548	4.71341	1.16607e-09	1.21915	up	--	--	--	--	--	--
LOC106752778	141.902	168.69	172.014	83.235	75.895	76.9683	66.3781	72.5362	61.3837	1.45093e-12	-1.06489	down	--	--	--	1.30649e-15	-1.27703	down
LOC106752779	0.675849	0.349551	1.10541	5.79092	5.01892	5.528	4.62611	3.21708	3.57083	7.59461e-28	2.80921	up	--	--	--	1.01924e-10	2.3576	up
LOC106752781	45.739	58.9851	50.2102	5.1102	6.5416	4.64192	11.0274	13.6838	11.477	2.76401e-41	-3.24324	down	3.51424e-09	1.1234	up	7.80715e-24	-2.10805	down
LOC106752783	1.85792	2.66882	1.9588	5.83062	11.3491	12.4498	3.93775	4.53617	2.84749	7.18592e-05	2.22143	up	0.00616394	-1.43637	down	--	--	--
LOC106752784	48.8187	68.3746	51.5406	12.5448	12.4894	9.37866	17.6475	24.7566	21.8856	1.41447e-15	-2.28643	down	--	--	--	2.66337e-08	-1.41471	down
LOC106752785	24.4942	25.0636	26.4893	7.64196	8.5315	10.0717	14.1001	15.0139	15.0214	3.28282e-24	-1.70977	down	--	--	--	--	--	--
LOC106752786	3.6137	5.85532	4.0712	1.32798	0.729434	1.13254	2.47581	2.53951	1.88153	1.3247e-09	-2.15215	down	0.000459777	1.08936	up	0.000257689	-1.05031	down
LOC106752787	46.7147	50.7611	50.2774	27.1492	34.178	37.9421	22.0947	26.0021	25.4465	--	--	--	--	--	--	2.27577e-10	-1.01946	down
LOC106752789	0.390613	0.42446	0.239914	2.32969	1.9139	2.04368	2.02649	2.5153	2.18125	1.12709e-11	2.40983	up	--	--	--	3.77644e-14	2.55676	up
LOC106752790	0.431964	0.578458	0.40959	1.54766	1.53705	1.29392	0.954919	1.10693	0.748896	3.57483e-05	1.54378	up	--	--	--	--	--	--
LOC106752791	0.0721324	0	0	8.65305	9.90168	11.1263	9.94113	14.2862	12.1782	4.80389e-68	9.43112	up	--	--	--	4.20203e-62	9.7684	up
LOC106762293	7.8091	6.48651	7.22945	30.9701	28.649	28.0754	22.8602	26.1324	22.3704	3.78959e-36	2.11295	up	--	--	--	2.35063e-25	1.82532	up
LOC106752794	0.130932	0.569698	0.326775	5.37354	6.78172	6.52728	14.0309	22.328	18.993	1.40833e-32	4.15647	up	8.63989e-08	1.59261	up	1.00029e-34	5.75992	up
LOC106752795	1.15082	1.26921	1.10991	0.697118	0.821542	0.742073	0.575915	0.275656	0.448227	--	--	--	--	--	--	0.00018039	-1.57335	down
LOC106752804	0.235858	0.301129	0.385498	0.496379	0.55166	0.628304	1.06936	1.12027	0.882936	--	--	--	--	--	--	4.41681e-05	1.7215	up
LOC106752813	0	0	0.237854	0.845512	1.74227	0.681222	1.3257	2.18691	2.59305	0.000672265	3.73065	up	--	--	--	1.18488e-10	4.64573	up
LOC106752821	7.40716	6.81212	5.77407	23.2853	23.7343	24.7516	22.735	21.7705	18.4415	1.19103e-15	1.57744	up	--	--	--	5.66501e-13	1.43464	up
LOC106752827	16.5007	22.3269	16.15	28.8176	29.5758	28.4318	50.6096	62.9175	50.2927	--	--	--	--	--	--	2.1162e-18	1.50618	up
LOC106752829	19.8428	20.0597	20.1712	10.0007	10.0445	9.95318	10.4318	9.90175	9.47602	1.05681e-09	-1.20541	down	--	--	--	9.93689e-10	-1.19655	down
LOC106752831	0.129679	0	0.190544	0.97024	0.884768	0.933638	3.10285	1.71993	2.69382	1.02873e-06	3.14191	up	0.000453577	1.47789	up	9.10634e-13	4.63122	up
LOC106752832	0.141185	0.0752061	0	1.80356	3.25236	1.73932	32.2291	32.6152	36.351	5.22446e-09	5.3305	up	1.96396e-108	3.9362	up	4.34303e-164	9.28013	up
LOC106752833	8.88496	2.2273	2.2159	13.275	15.2197	16.7733	14.7079	14.5249	15.6331	0.000150726	1.59801	up	--	--	--	5.41163e-05	1.59205	up
LOC106752836	1.56588	1.18189	1.02062	5.17014	7.94319	7.43985	7.5576	10.6488	9.23718	7.3539e-12	2.38766	up	--	--	--	4.29992e-26	2.8421	up
LOC106752837	223.896	230.115	235.367	93.4889	98.7649	91.8477	81.3801	86.9373	78.6882	1.37703e-17	-1.25533	down	--	--	--	2.22926e-19	-1.43554	down
LOC106752838	0.0673812	0	0	2.68544	3.36038	3.28987	0.317976	0.873776	0.462474	1.43646e-27	7.82748	up	8.49324e-14	-2.55461	down	0.000162816	5.28656	up
LOC106752840	1.5266	3.18142	0.995377	4.73712	7.49376	5.32877	6.2109	9.0457	6.8681	0.00020431	1.6191	up	--	--	--	1.73311e-08	1.97543	up
LOC106752841	6.56386	5.67153	9.27032	3.41263	4.68064	5.03451	2.40465	2.57506	3.17153	--	--	--	--	--	--	1.5716e-05	-1.54755	down
LOC106752842	8.72966	6.50045	6.3872	2.57056	2.41922	1.69299	8.38622	17.1018	8.02199	7.2378e-08	-1.68629	down	0.00317028	2.31424	up	--	--	--
LOC106752843	10.6161	11.9571	10.215	1.35188	1.00928	1.22745	1.15047	1.38546	1.18752	1.1056e-39	-3.2373	down	--	--	--	2.42823e-41	-3.22583	down
LOC106752844	0	0.099912	0	1.85792	2.04025	2.17869	0.834134	1.01301	1.51263	1.91097e-15	6.8179	up	--	--	--	2.69191e-10	5.98436	up
LOC106752845	89.636	88.0262	89.1357	41.7181	46.0346	41.1215	30.0545	32.1571	25.9076	2.50779e-10	-1.10631	down	--	--	--	6.91766e-19	-1.62894	down
LOC106752846	1.34506	0	0.681826	274.04	267.682	257.483	629.27	809.931	694.699	1.00909e-221	8.74852	up	5.89668e-21	1.42752	up	1.07579e-190	10.1894	up
LOC106752847	0.310768	0	0.237978	0.158786	0.0832	0.153308	3.89872	2.80371	2.95633	--	--	--	1.89685e-22	4.97714	up	5.98409e-16	4.1082	up
LOC106752849	0.0735989	0	0	10.8034	13.673	18.4844	0.323181	0.498776	0.173566	2.83727e-31	9.95446	up	8.35403e-22	-5.46094	down	--	--	--
LOC106752850	5.87798	6.80841	6.23077	30.7736	30.6587	29.1803	14.1797	20.0861	16.7027	3.556e-18	2.23818	up	--	--	--	4.9778e-07	1.40739	up
LOC106752855	0	0	0	0.292065	0.280478	0.320267	0.871002	1.01034	1.00361	--	--	--	0.00107626	1.81873	up	2.04425e-10	Inf	up
LOC106752856	0.212799	0.0760916	0.277065	1.70401	1.85882	1.2138	3.81667	4.77301	5.22092	8.06474e-09	3.1226	up	4.13698e-09	1.57455	up	9.07232e-30	4.71053	up
LOC106752857	0.231057	0	0	0.818174	0.475358	0.219377	9.19155	10.3302	9.89627	--	--	--	2.03359e-56	4.37717	up	1.66841e-63	7.05355	up
LOC106752858	0.311948	0	0.452336	3.29133	3.00216	4.55285	0.833553	1.93422	0.975743	1.63063e-10	3.78694	up	0.000174135	-1.54055	down	--	--	--
LOC106752861	0	0.152879	0	0.694197	0.343456	0.703806	1.87914	2.41325	2.03394	6.0164e-06	3.83178	up	2.18962e-07	1.90438	up	2.79105e-19	5.74882	up
LOC106752872	0.747729	0.674114	0.856603	2.89457	3.63339	3.2411	4.67296	5.0291	4.91617	1.93758e-09	2.14442	up	--	--	--	1.50695e-17	2.71585	up
LOC106752873	9.23653	17.9266	14.2846	6.68077	5.79408	6.41856	4.59368	4.25842	4.28923	0.000697293	-1.31778	down	--	--	--	2.95079e-05	-1.77832	down
LOC106752875	50.5969	57.2402	64.2315	10.8736	11.27	11.7058	11.4947	11.5227	14.1296	3.74777e-42	-2.44668	down	--	--	--	1.52812e-36	-2.29462	down
LOC106752877	3.64437	2.94759	4.64713	2162.49	3103.01	3218.69	6603.18	3865.57	7081.67	2.50123e-73	9.64973	up	--	--	--	5.28484e-49	10.6434	up
LOC106752878	27.3739	31.1437	34.1956	9.68217	10.3492	9.28343	22.712	18.1775	26.3592	2.56257e-28	-1.76724	down	2.89474e-07	1.20398	up	--	--	--
LOC106752879	50.8761	54.4212	55.8597	12.6659	10.5679	10.8151	10.6354	9.59389	10.6707	1.86141e-42	-2.27305	down	--	--	--	9.12462e-43	-2.36978	down
LOC106752882	0.416674	0.413613	0.473035	2.50929	2.33926	2.59825	2.16956	1.56574	1.55349	1.73453e-15	2.41535	up	--	--	--	5.59235e-10	1.95885	up
LOC106752883	9.24169	10.4755	8.58966	2.52537	2.77215	3.34909	2.03806	2.55425	2.31489	7.66468e-13	-1.87142	down	--	--	--	8.50609e-16	-2.09067	down
LOC106757143	0.484638	0	0.0599539	3.08541	2.94571	3.42969	1.30079	0.992338	1.43855	7.00782e-23	4.24727	up	1.52262e-06	-1.34844	down	3.74196e-08	2.91316	up
LOC106752889	9.31836	11.0769	8.33318	3.29166	2.44497	1.77709	4.47195	3.78289	4.24289	5.31657e-07	-1.96505	down	--	--	--	0.000809139	-1.17726	down
LOC106752892	308.812	361.471	325.85	56.0904	58.7673	59.449	60.5003	64.9551	68.6697	1.24073e-58	-2.66875	down	--	--	--	3.26313e-41	-2.46812	down
LOC106752911	1.31548	0.399644	1.02287	2.74061	3.36731	3.5429	1.81892	3.31559	3.19218	9.82217e-07	1.7542	up	--	--	--	0.000789684	1.57717	up
LOC106752913	49.7528	70.4956	59.7243	17.3538	15.4996	14.004	18.2675	17.8134	16.0157	1.58061e-22	-2.12951	down	--	--	--	5.01026e-20	-1.933	down
LOC106752930	3.54793	3.20331	3.85563	9.78788	10.4706	9.67134	6.21588	4.72753	5.09752	8.62415e-10	1.33594	up	--	--	--	--	--	--
LOC106752931	21.9603	22.3961	21.718	1.75392	1.9997	1.47559	2.78409	2.78605	2.57546	9.90339e-46	-3.01573	down	--	--	--	2.28621e-33	-2.41688	down
LOC106752936	0.682912	0.902078	0.883559	2.01215	2.73153	2.43485	2.52358	2.55163	2.29863	1.41493e-06	1.40422	up	--	--	--	1.18965e-07	1.47982	up
LOC106752947	0.112675	0.123747	0.168489	1.229	1.409	1.87473	3.26145	3.35508	2.55962	3.75073e-11	3.579	up	0.000162797	1.06005	up	4.29169e-25	4.6481	up
LOC106752948	7.41181	12.6884	14.4576	1.82853	1.55306	1.78687	1.574	1.28573	1.48961	4.05492e-24	-2.81009	down	--	--	--	1.34419e-30	-3.24483	down
LOC106752949	0.130619	0.638466	0.458127	3.31723	4.02176	2.93968	6.23245	7.52725	7.56722	7.24869e-16	3.10498	up	3.6078e-07	1.06797	up	2.871e-39	4.1847	up
LOC106752950	0.414407	0	0	9.40143	11.0988	11.6035	13.6046	16.448	13.8734	1.83402e-28	6.42995	up	--	--	--	2.0303e-39	6.90398	up
LOC106752952	42.858	47.7184	44.6013	17.4763	17.9084	20.0656	16.2385	15.9725	16.9745	3.3e-23	-1.46964	down	--	--	--	3.82722e-23	-1.6119	down
LOC106752955	6.31476	7.96602	6.11136	14.8531	13.8376	15.528	12.9778	8.75522	11.9136	7.71106e-10	1.43547	up	--	--	--	1.63472e-05	1.06917	up
LOC106752956	116.161	135.007	128.854	44.0794	45.3406	47.3674	37.8041	36.9858	38.121	7.91637e-22	-1.46643	down	--	--	--	2.46435e-23	-1.699	down
LOC106752958	0.449358	0.568131	1.43547	7.47637	8.01954	7.34328	18.1868	20.9697	18.776	7.18617e-25	3.10895	up	2.63036e-16	1.37567	up	3.39792e-74	4.49539	up
LOC106752959	1.86071	1.5637	1.63355	120.336	138.79	144.585	105.06	123.164	117.178	3.55796e-188	6.26978	up	--	--	--	3.06658e-189	6.07186	up
LOC106752960	2.20297	0.937064	1.08052	25.6965	31.3155	32.1623	61.3879	51.0641	59.7617	2.0563e-71	4.27429	up	--	--	--	9.62495e-106	5.27301	up
LOC106752961	73.1146	76.8676	70.3464	9.04667	8.70404	8.33265	7.46978	7.46842	7.03933	4.57339e-87	-3.12136	down	--	--	--	2.14271e-85	-3.38295	down
LOC106752962	0.548956	0.519552	0.404521	5.78402	4.53643	6.91446	1.48284	1.69442	1.3721	3.85723e-21	3.49301	up	7.42892e-11	-1.90251	down	0.000327251	1.60192	up
LOC106752965	1.67078	1.55089	2.53965	13.1153	13.1878	15.6416	13.3149	17.8425	15.4477	1.03856e-43	2.9584	up	--	--	--	3.80958e-35	3.11443	up
LOC106752977	0.528965	1.0749	1.16426	0.0314953	0.0262391	0.0242762	0.095714	0.0979852	0.159732	5.79012e-10	Inf	down	--	--	--	4.4557e-06	-3.35623	down
LOC106752978	0.152487	0.165159	0	1.46152	1.82421	2.39277	0.416585	0.312743	0.43203	1.68892e-12	4.32707	up	6.43653e-08	-2.29748	down	--	--	--
LOC106752987	0.105811	0	0.0168307	1.68745	1.30122	1.82066	2.20507	1.7456	1.6746	8.66935e-42	5.27124	up	--	--	--	6.86258e-38	5.5417	up
LOC106752989	0.372996	0.264786	0.243981	0.601821	0.778889	0.714564	2.61483	2.23113	2.48438	--	--	--	1.27291e-05	1.87129	up	2.63807e-09	3.2802	up
LOC106752990	2.69287	3.7026	3.69123	1.67641	2.43405	2.00363	0.886008	1.46653	1.60333	--	--	--	--	--	--	1.18239e-07	-1.54104	down
LOC106752992	0.587814	1.03266	0.523362	3.43478	3.85863	3.79983	4.47178	5.12244	5.13395	2.96942e-10	2.29542	up	--	--	--	3.78149e-16	2.70983	up
LOC106752993	0	0	0.0450663	0.58938	0.639115	0.506372	0.885352	0.945612	0.959043	1.16591e-09	5.92721	up	--	--	--	5.79387e-15	6.69006	up
LOC106752994	18.2614	20.4732	21.1103	2.17471	2.30493	2.76986	2.7357	2.80561	2.92199	6.34631e-41	-3.01988	down	--	--	--	3.29936e-37	-2.76658	down
LOC106752997	5.08508	3.01647	4.44822	10.0161	12.2082	8.75555	12.1211	12.9448	12.8514	3.58749e-05	1.41961	up	--	--	--	3.67054e-07	1.63888	up
LOC106752999	0.202479	0.224808	0	0.464463	0.47838	0.914433	1.44796	1.47357	1.41912	--	--	--	--	--	--	8.88811e-06	4.07867	up
LOC106753001	5.48571	5.74888	5.62537	10.2229	8.56029	9.72149	10.2114	9.46518	9.74382	3.61457e-17	1.34601	up	--	--	--	9.30372e-15	1.28531	up
LOC106753004	1.85145	1.89804	0.84246	10.687	12.9307	13.7346	6.00513	6.79602	6.68487	9.88308e-35	2.82788	up	--	--	--	6.83812e-17	1.91886	up
LOC106753005	5.17287	5.21203	2.76746	1.86167	1.13132	0.888524	1.49521	1.69361	1.18903	2.1819e-07	-2.10544	down	--	--	--	4.03113e-06	-1.70115	down
LOC106753013	4.12027	2.44994	2.49303	14.5231	14.0946	13.8211	10.5291	10.5788	10.1462	1.8041e-29	2.17331	up	--	--	--	3.01555e-18	1.75697	up
LOC106753015	5.31815	3.00118	7.29229	43.3963	39.3305	36.2488	20.8265	25.8278	21.7416	5.33241e-37	2.79985	up	--	--	--	7.91172e-18	2.04371	up
LOC106753017	16.2955	6.87048	8.60242	442.55	585.272	629.613	295.907	319.85	353.393	1.25371e-49	5.80597	up	--	--	--	1.9035e-145	4.95288	up
LOC106753019	26.6306	27.9127	28.3142	7.54675	7.89233	8.2726	5.52006	5.37544	5.37445	1.20018e-33	-1.93129	down	--	--	--	3.30134e-46	-2.44382	down
LOC106753020	6.07296	5.54382	6.77109	12.6762	12.1165	14.6727	7.78914	5.43311	5.97264	1.03535e-07	1.13886	up	8.93739e-08	-1.0078	down	--	--	--
LOC106753035	180.818	212.617	258.432	392.469	533.307	482.349	441.941	619.71	609.257	1.02101e-09	1.19546	up	--	--	--	1.30342e-08	1.36109	up
LOC106753036	0.687619	0.882433	0.395021	0.686587	0.826431	0.878684	0.354752	0.30148	0.302033	--	--	--	0.00130201	-1.30861	down	0.00895304	-1.2169	down
LOC106753037	17.591	12.5967	12.1738	10.2449	12.6925	9.41666	7.03395	8.96519	7.16046	--	--	--	--	--	--	0.000302483	-1.05119	down
LOC106753041	2.91627	3.12533	3.7173	41.9376	47.8366	46.6444	197.464	178.677	272.047	1.075e-85	3.68111	up	1.78699e-10	2.27621	up	7.95421e-34	5.96942	up
LOC106753042	1.45777	1.0913	1.24208	3.22868	3.96198	4.06894	3.8677	3.84556	4.35154	5.46806e-09	1.34925	up	--	--	--	5.25827e-11	1.45439	up
LOC106759951	39.3546	55.1143	50.8323	11.3198	11.1049	10.4921	16.6846	17.7781	15.9978	4.65999e-22	-2.237	down	--	--	--	3.2419e-14	-1.5766	down
LOC106753045	25.2919	32.2034	31.3394	23.0126	21.7374	22.1835	10.4019	12.0573	9.6586	--	--	--	5.86918e-11	-1.02249	down	1.12855e-20	-1.56567	down
LOC106753046	20.5327	25.1819	24.9224	50.2251	58.8247	56.3538	37.5635	30.8225	27.7415	4.75561e-14	1.14649	up	--	--	--	--	--	--
LOC106753047	17.8591	19.7208	17.9488	8.3725	7.51665	9.46997	9.11352	8.15473	8.3888	2.45682e-13	-1.14504	down	--	--	--	4.25464e-11	-1.0692	down
LOC106753048	112.712	135.189	137.807	21.0689	20.519	21.2642	27.4937	28.0585	28.0202	8.05819e-65	-2.64578	down	--	--	--	6.26276e-42	-2.21081	down
LOC106753049	0.417558	0.534899	0.71277	1.59713	2.35742	2.69648	2.19071	2.26324	3.05149	1.01144e-06	1.86861	up	--	--	--	3.29421e-11	2.07736	up
LOC106753050	6.38315	5.90818	10.1621	2.89761	3.92853	4.99845	10.0287	12.4329	11.3352	--	--	--	3.81988e-14	1.60269	up	--	--	--
LOC106753051	0.367089	0.200258	0.32537	1.32296	1.81596	1.84954	1.64711	1.96475	2.25022	1.3647e-09	2.3538	up	--	--	--	3.88686e-13	2.63128	up
LOC106753053	0.248046	0	0.12365	1.46405	1.03577	1.43705	0.587308	0.767062	0.877868	5.0642e-12	3.39706	up	--	--	--	1.24484e-06	2.60293	up
LOC106753068	1.14639	1.25032	0.408656	0	0	0.0569828	0.0284207	0	0.156909	3.85856e-06	-6.07566	down	--	--	--	3.69168e-05	-4.46892	down
LOC106753074	1.79205	1.58614	0.944351	59.3685	37.8733	37.1148	203.97	868.583	520.66	1.05549e-18	5.08214	up	0.00484485	3.53176	up	3.97788e-08	8.62954	up
LOC106753075	11.6408	10.8799	10.916	2.57745	2.801	2.18273	4.9678	5.36301	4.30673	1.59042e-22	-2.24757	down	--	--	--	8.91421e-10	-1.26147	down
LOC106753076	0.48189	0.535369	0.243669	3.45707	3.27398	3.34654	2.42833	2.56718	2.12566	1.19803e-13	2.83742	up	--	--	--	2.44305e-09	2.38601	up
LOC106753077	0.118077	0.316448	0.117757	0.740438	0.977445	0.716112	1.60912	1.84106	1.96019	0.00030032	2.12399	up	0.000796351	1.1951	up	8.33042e-12	3.33122	up
LOC106753078	16.7152	11.0366	14.433	5.70479	6.00734	5.12238	3.62016	5.12048	3.50478	1.9086e-08	-1.47503	down	--	--	--	1.08359e-10	-1.88222	down
LOC106753080	4.74879	4.45761	3.27178	100.084	123.934	129.077	35.874	26.8114	16.1227	3.32947e-68	4.68465	up	3.54653e-21	-2.14086	down	1.64116e-05	2.55304	up
LOC106753081	0.838293	0.293735	0.523614	1.03911	1.47072	1.82899	1.8944	2.21059	2.3924	0.00221441	1.62849	up	--	--	--	2.68133e-06	2.23681	up
LOC106753088	0.24263	0	0.0601345	5.90189	6.8573	7.3504	24.0273	25.933	25.0091	6.01368e-59	6.40597	up	5.88052e-38	1.93962	up	5.4843e-164	8.35851	up
LOC106753089	0.668448	2.53608	2.72527	6.99175	4.27531	5.96005	6.58157	6.12278	5.30311	0.000883708	1.42179	up	--	--	--	2.85318e-07	1.54343	up
LOC106753092	6.64449	4.52153	5.29986	3.27704	2.29747	2.30038	7.29609	8.83431	8.68287	2.61665e-05	-1.30445	down	2.1779e-21	1.90878	up	--	--	--
LOC106753093	37.9752	53.0056	42.5744	25.136	16.56	14.152	13.1567	17.6851	15.1537	3.56404e-05	-1.13888	down	--	--	--	5.18321e-09	-1.45081	down
LOC106753094	80.8251	95.5517	92.9498	43.4234	43.4281	40.7579	62.0679	67.9738	65.6003	2.89311e-16	-1.23898	down	--	--	--	--	--	--
LOC106753095	8.51138	9.70914	10.1574	20.709	21.3745	23.7912	13.6834	13.0731	11.5171	8.15867e-11	1.22522	up	--	--	--	--	--	--
LOC106753096	47.8774	69.376	66.5014	2.18281	1.78875	2.54108	2.16874	2.57704	2.09991	8.95033e-47	-4.85119	down	--	--	--	2.97032e-45	-4.77329	down
LOC106753106	0.117796	0.125596	0.466078	0.841295	1.23536	0.723272	1.18758	1.93852	1.22971	0.00197367	2.15056	up	--	--	--	4.88969e-06	2.84747	up
LOC106753113	2.64355	2.73755	3.12549	6.19811	5.97013	6.23773	2.45935	3.13046	2.8162	--	--	--	2.57357e-06	-1.10512	down	--	--	--
LOC106753114	15.9596	19.9354	21.6242	7.9632	8.65403	9.33628	12.0813	11.3075	9.55457	7.14492e-09	-1.23758	down	--	--	--	--	--	--
LOC106753115	3.07841	1.13897	2.19122	11.3337	11.4757	13.8611	10.5187	7.88675	8.64592	5.08035e-14	2.35782	up	--	--	--	8.84112e-10	1.97715	up
LOC106753116	146.667	143.453	154.574	12.606	14.1848	14.8857	12.3895	12.2987	11.3047	1.08964e-100	-3.5064	down	--	--	--	2.83014e-99	-3.74449	down
LOC106753118	3.03222	1.98793	2.58203	1.00311	1.14346	0.691234	0.44833	0.401665	0.494029	0.000360875	-1.56103	down	--	--	--	2.62564e-08	-2.68031	down
LOC106753119	1.28293	1.04981	1.82254	0.962292	1.01198	1.0986	0.562354	0.598605	0.591376	--	--	--	--	--	--	0.00143591	-1.3838	down
LOC106753120	0.485473	0.205261	0.191053	5.60564	5.98099	5.74314	9.61133	11.1275	11.81	1.61498e-25	4.47415	up	--	--	--	6.34385e-50	5.40231	up
LOC106753122	15.7048	13.6629	16.6898	4.7811	6.96074	7.09034	4.44124	4.48493	4.65935	4.9375e-08	-1.35791	down	--	--	--	2.75125e-13	-1.84832	down
LOC106753123	9.20156	25.7771	23.4738	2.2954	4.01465	2.76657	5.93837	9.39439	10.0254	0.000323918	-2.6464	down	0.000263906	1.43281	up	--	--	--
LOC106753128	13.597	12.6065	9.25763	0.459078	0.640504	0.506006	0.560146	1.11155	1.06237	1.0388e-32	-4.69011	down	--	--	--	8.16429e-27	-3.80054	down
LOC106753130	75.2178	88.5091	90.6815	21.1132	19.6787	20.0235	20.9092	20.5179	18.9637	1.35534e-40	-2.05702	down	--	--	--	3.94059e-35	-2.01049	down
LOC106753131	3.49199	5.38494	5.13912	10.3906	11.2453	12.4901	18.1645	16.6501	17.8532	1.02856e-16	1.52008	up	--	--	--	2.62112e-27	1.93911	up
LOC106753133	0.346481	0.475942	0.275509	1.87748	1.65553	2.36991	1.73819	2.27035	2.37535	2.50627e-10	2.21961	up	--	--	--	1.56936e-12	2.361	up
LOC106753136	0.0907175	0.343326	0	26.9787	24.1921	27.4528	40.9021	53.9041	49.7312	3.29943e-178	7.61062	up	--	--	--	9.48214e-129	8.50466	up
LOC106753138	0.197661	0.260506	0.471207	3.87898	3.69787	4.42492	4.49657	2.52908	3.9149	1.70963e-42	3.80146	up	--	--	--	6.62416e-12	3.64056	up
LOC106753139	0	0	0	0.0872156	0.182424	0	1.15883	0.472308	0.660706	--	--	--	0.00117517	3.49031	up	6.66192e-06	Inf	up
LOC106753140	2.71241	1.94273	1.58813	10.317	9.9788	10.5787	10.3624	9.79515	9.82766	9.49615e-32	2.21153	up	--	--	--	6.26992e-31	2.20205	up
LOC106753141	26.9443	21.3658	25.9415	7.40587	6.37159	6.83215	11.4714	10.7748	11.343	2.11003e-20	-1.47783	down	--	--	--	--	--	--
LOC106753143	9.98549	11.5622	9.93304	3.63266	2.69278	2.98903	4.3825	4.02599	3.80084	4.57399e-16	-1.82541	down	--	--	--	1.11938e-10	-1.35514	down
LOC106753145	1.7343	1.80433	1.21788	3.33014	3.31478	3.11255	2.46132	2.60016	2.7886	2.30744e-05	1.0901	up	--	--	--	--	--	--
LOC106753146	159.986	228.876	205.898	29.6159	41.42	42.5769	31.6738	38.238	43.516	7.51764e-29	-2.53329	down	--	--	--	3.57719e-29	-2.55549	down
LOC106753148	4.27094	4.00866	3.4241	20.4256	23.9403	26.9236	9.48053	10.8157	9.20762	1.6089e-29	2.60445	up	1.10538e-12	-1.30405	down	7.54352e-10	1.31115	up
LOC106753149	48.1662	49.9281	48.1315	32.0509	31.1969	28.396	21.6838	22.1192	24.1675	--	--	--	--	--	--	2.80076e-12	-1.11601	down
LOC106753150	107.452	118.568	118.125	40.6486	38.8072	40.6061	30.9308	35.828	30.8412	5.67233e-25	-1.53221	down	--	--	--	7.04384e-30	-1.82417	down
LOC106753160	16.5924	17.9931	17.1429	63.6451	64.3722	70.5824	55.9308	49.1354	54.8595	2.01382e-25	1.8321	up	--	--	--	3.43795e-17	1.53881	up
LOC106753168	17.021	18.9615	17.5106	44.8814	38.8286	39.9893	40.9623	36.5804	36.5819	3.36224e-11	1.10981	up	--	--	--	2.54526e-09	1.02507	up
LOC106753186	1.06177	1.35824	1.21389	12.2764	15.1221	16.2199	10.1099	11.5265	11.3572	1.87609e-48	3.51462	up	--	--	--	1.77017e-50	3.14139	up
LOC106753196	110.925	130.546	126.092	63.8089	70.1969	73.5265	63.767	65.0752	64.7244	1.9343e-12	-1.05456	down	--	--	--	1.14772e-11	-1.12959	down
LOC106753197	3.2994	2.89435	2.85703	14.7794	17.6913	17.7941	19.9111	18.6624	18.2188	7.17131e-33	2.44681	up	--	--	--	1.33552e-39	2.63947	up
LOC106753199	0.311218	0	0	15.3059	13.6634	14.8917	13.4627	14.0043	14.4124	1.71924e-100	7.04145	up	--	--	--	3.06628e-103	7.05377	up
LOC106753201	26.6689	24.816	37.4016	2.90189	1.82015	2.02451	4.06409	3.73955	4.3035	1.95114e-26	-3.70781	down	--	--	--	1.8209e-20	-2.88229	down
LOC106753204	9.33777	13.8841	11.4627	5.97204	4.7721	5.20413	7.45994	7.17011	8.99456	1.99115e-08	-1.2847	down	--	--	--	--	--	--
LOC106753206	1.3377	1.28426	1.13151	9.6115	8.9099	9.63371	20.4881	20.5248	24.5121	3.23165e-37	2.88429	up	3.46078e-18	1.2561	up	4.91378e-81	4.15299	up
LOC106753215	13.1885	9.15924	6.08732	2.8062	1.92734	2.12932	2.18844	2.20553	1.85988	0.000102658	-2.26801	down	--	--	--	5.42586e-05	-2.36973	down
LOC106753216	0.86474	0.777119	0.994186	0.0176866	0.0147628	0.095806	0.148243	0.0826413	0.209347	4.45016e-15	-5.12172	down	--	--	--	1.47135e-08	-2.71269	down
LOC106753219	4.57582	3.83018	4.73689	95.5984	122.483	141.359	52.8009	53.0747	43.0674	4.72393e-37	4.63343	up	2.58013e-07	-1.2471	down	2.61668e-72	3.39603	up
LOC106753220	5.62495	6.85149	4.68275	3.76643	1.93466	2.29309	2.8522	2.42642	2.91094	4.19567e-05	-1.23338	down	--	--	--	6.38202e-07	-1.17191	down
LOC106753222	0.306469	0.128436	0	0.830729	2.00427	1.50816	1.40312	2.6399	2.00585	0.000125658	3.37728	up	--	--	--	1.97269e-09	3.90843	up
LOC106753230	52.8344	47.0989	49.3087	4.96748	5.59831	5.15244	4.34971	6.19328	6.79587	8.34104e-44	-3.4098	down	--	--	--	7.63631e-43	-3.24413	down
LOC106753233	0.631219	0.6896	0.443429	0.373966	0.128504	0.851681	0.167365	0.051315	0.464596	--	--	--	--	--	--	0.00324722	-1.55385	down
LOC106753234	49.949	52.7336	63.9196	21.0558	18.2363	21.1729	19.4329	18.1601	19.2053	4.48279e-16	-1.66142	down	--	--	--	1.12309e-16	-1.72237	down
LOC106753235	3.94065	3.77565	4.36924	2.14699	2.20394	2.73552	2.17652	2.65859	2.59216	0.000184214	-1.15775	down	--	--	--	0.000611416	-1.01569	down
LOC106753237	1.15315	0.900953	0.334136	1.45536	1.59267	1.31457	3.23362	4.4572	2.75099	0.00753415	1.01424	up	0.000196741	1.2692	up	4.3152e-08	2.29594	up
LOC106753243	15.9891	9.2562	12.8599	0.951149	0.40235	0.726568	0.5001	0	1.10332	2.78515e-13	-4.33855	down	--	--	--	7.53443e-14	-4.6404	down
LOC106753244	9.85681	10.6556	14.1187	52.0863	65.1277	68.2619	77.281	96.2915	86.0785	2.0796e-22	2.19064	up	--	--	--	7.37635e-55	2.73743	up
LOC106753247	38.2447	45.3028	42.9721	18.8842	19.1396	16.1803	13.4263	16.1327	15.3133	2.80671e-17	-1.29279	down	--	--	--	1.056e-21	-1.55227	down
LOC106753248	5.00167	3.52347	3.11716	34.7899	35.8428	37.8879	26.3155	23.6265	25.2736	3.2438e-60	3.18388	up	--	--	--	2.68614e-39	2.67298	up
LOC106753249	7.95611	4.86326	8.02424	33.6952	38.5229	40.4675	40.7801	44.9514	45.4951	3.25397e-28	2.27603	up	--	--	--	1.61211e-36	2.52669	up
LOC106753253	0.182893	0	0	2.24322	2.06034	2.81663	3.26964	2.59931	3.10409	1.7606e-14	5.3198	up	--	--	--	4.27328e-19	5.72294	up
LOC106753254	36.3217	42.4773	37.4573	20.3604	19.4376	20.3611	19.5932	18.9498	19.7391	2.62773e-08	-1.03296	down	--	--	--	2.94643e-08	-1.03214	down
LOC106753259	0.025132	0.082271	0.0745261	0.862002	1.04291	0.92521	2.08852	1.63881	1.98477	5.72706e-16	4.07447	up	2.24881e-05	1.04254	up	8.31151e-35	5.12747	up
LOC106753260	57.3126	74.5343	50.5593	8.89763	10.2158	10.2786	10.1279	8.15067	9.97904	3.65301e-17	-2.66211	down	--	--	--	1.44241e-17	-2.71854	down
LOC106753261	1.24247	0.472841	2.74743	5.41791	3.99637	3.6362	6.08569	4.99392	6.66653	6.12891e-05	1.72194	up	--	--	--	3.58991e-10	2.18097	up
LOC106753262	8.88911	3.23098	3.34997	99.8107	109.934	111.658	23.9212	28.5132	32.1559	1.27823e-145	4.49426	up	2.69363e-46	-1.95273	down	7.89439e-19	2.55434	up
LOC106753270	0.839396	0.910375	0.915314	13.1623	15.0889	15.3853	10.747	12.3326	10.127	6.32817e-40	3.71922	up	--	--	--	9.82713e-32	3.36369	up
LOC106753271	7.83111	7.07046	5.41123	13.1687	18.1034	16.9916	16.8656	16.3973	17.025	6.31491e-09	1.32528	up	--	--	--	1.57018e-10	1.38841	up
LOC106753272	0	0	0	0.751771	0.749398	0.653798	0.720745	0.475843	0.561622	2.5929e-07	Inf	up	--	--	--	--	--	--
LOC106753275	1.70795	1.47086	0.60515	0.220668	0.0899843	0.205597	0.701016	0.145344	0.15246	3.78279e-05	-2.81945	down	--	--	--	--	--	--
LOC106753276	1.05746	2.41693	1.37344	1.30766	1.08204	1.23489	4.70773	3.47539	2.86581	--	--	--	1.45272e-05	1.66896	up	--	--	--
LOC106753279	7.61323	14.0137	13.479	6.31483	6.19416	6.16151	4.26347	4.42357	5.55727	0.00267399	-1.08222	down	--	--	--	0.000147317	-1.50851	down
LOC106753281	0.895578	1.08317	0.72491	0.278377	0.362154	0.37758	0.426294	0.369001	0.410798	0.00154689	-1.47783	down	--	--	--	0.00663877	-1.2029	down
LOC106753284	0	0.280802	0.557254	0.227915	0.683464	0.255946	1.70037	1.83074	3.01872	--	--	--	7.26651e-05	2.71376	up	1.20606e-05	3.39589	up
LOC106753287	0.357422	0.391652	0.697468	1.02916	1.54333	1.80173	1.2687	1.26489	1.52023	0.00422979	1.47808	up	--	--	--	0.00504953	1.42052	up
LOC106753292	0.216405	0.469568	0	11.8699	12.1729	12.8869	10.062	8.90869	7.76137	3.3403e-48	5.80899	up	--	--	--	3.30541e-38	5.37634	up
LOC106753293	848.519	794.513	912.292	287.159	354.967	337.131	201.904	222.093	219.078	1.6433e-17	-1.35195	down	--	--	--	7.9083e-29	-1.97356	down
LOC106753294	1.18553	2.59818	1.22887	7.91474	8.95562	8.70317	8.02394	5.82887	6.35887	4.35928e-09	2.40432	up	--	--	--	1.01004e-06	2.05977	up
LOC106753295	33.8353	18.3962	27.524	115.353	123.546	122.62	195.813	266.592	246.015	6.6766e-31	2.19492	up	--	--	--	1.65981e-41	3.18744	up
LOC106753297	2.59492	2.96659	2.01649	6.92068	8.64606	8.26971	5.48039	5.67594	5.12251	4.84338e-10	1.52512	up	--	--	--	6.6769e-05	1.01517	up
LOC106753298	29.4955	39.1178	34.7353	18.6048	19.9635	17.893	12.3973	13.9401	14.8901	--	--	--	--	--	--	1.31557e-12	-1.32217	down
LOC106753299	5.79611	5.83797	7.58107	9.6109	13.6282	11.0171	11.4161	14.9732	14.6321	--	--	--	--	--	--	1.26433e-05	1.13922	up
LOC106753300	9.67849	8.23433	8.97685	31.8717	33.9391	36.4247	31.2945	40.3726	36.2041	4.36269e-22	1.88125	up	--	--	--	1.94703e-23	1.96854	up
LOC106753301	2.47633	1.5484	0.0838439	2.27777	2.12003	2.56974	0.901943	0.648308	1.15976	--	--	--	1.96378e-05	-1.32961	down	--	--	--
LOC106753302	5.71454	6.4784	4.41106	15.1265	14.1355	13.0431	1.66202	1.41814	1.07512	5.59929e-07	1.05918	up	3.25134e-46	-3.22304	down	1.42566e-13	-2.15233	down
LOC106753303	3.04186	3.50688	2.01382	5.64074	6.28297	5.92319	5.89019	5.78216	5.21289	0.000199013	1.01796	up	--	--	--	--	--	--
LOC106753304	0.331235	0.156443	0.23936	1.48698	1.47848	1.07022	1.90652	2.42264	2.49259	2.0404e-07	2.40399	up	--	--	--	2.04142e-15	3.18428	up
LOC106753306	0.0959114	0.207801	0.0949177	4.28506	5.80651	3.6973	3.78019	4.55211	3.20124	1.90007e-19	5.65298	up	--	--	--	2.74856e-23	5.43145	up
LOC106753307	4.56719	3.62816	6.3969	3.12297	2.82901	4.09613	1.46072	1.4478	1.88806	--	--	--	0.00103411	-1.12368	down	5.09618e-06	-1.64979	down
LOC106753308	0.310859	0.224818	0.202337	1.92253	0.997963	1.00082	0.678475	1.33012	1.77777	0.00084653	2.39604	up	--	--	--	0.00163783	2.38644	up
LOC106753309	0	0.109831	0	0.316568	0.532819	0.455445	1.34883	1.69621	1.42996	--	--	--	0.000161424	1.82395	up	4.9339e-12	6.28371	up
LOC106753311	0.100475	0	0	1.04441	0.835478	0.761618	2.63613	1.59405	2.54504	6.99103e-07	5.24178	up	0.000871765	1.40221	up	9.22144e-15	6.66027	up
LOC106753316	17.934	18.4956	17.1041	9.88174	8.70399	9.59073	6.11148	6.16429	7.26665	--	--	--	--	--	--	4.22567e-15	-1.36503	down
LOC106753318	2.86595	2.65965	3.03925	0.869832	0.97506	1.11898	4.57849	3.95798	4.33302	1.18788e-07	-1.70216	down	1.68134e-16	2.18431	up	--	--	--
LOC106753319	24.8917	29.8161	30.9267	8.71985	7.82442	7.21616	15.9228	17.3017	18.6225	6.2434e-31	-1.86264	down	1.92383e-12	1.09749	up	--	--	--
LOC106753320	93.8101	89.0102	96.192	32.271	36.0828	36.4942	43.6507	51.0809	43.2624	5.55812e-25	-1.5583	down	--	--	--	1.68346e-11	-1.13076	down
LOC106753321	6.98828	9.79591	5.67724	9.47914	10.8099	11.0916	13.2934	12.8821	12.9563	--	--	--	--	--	--	8.40122e-11	1.11835	up
LOC106753322	1.34406	2.14121	1.09563	3.56923	3.54822	3.99556	3.96977	2.93613	3.08102	7.98154e-06	1.10342	up	--	--	--	--	--	--
LOC106753323	22.4481	24.6355	23.9235	11.8588	10.2593	11.324	10.8628	10.3672	10.2762	4.97066e-13	-1.13234	down	--	--	--	1.02422e-12	-1.16194	down
LOC106753325	6.2035	9.63671	6.46318	15.7941	14.9181	13.8783	17.8276	14.8912	17.6348	1.85243e-07	1.04978	up	--	--	--	2.74517e-11	1.29185	up
LOC106753327	40.7486	52.7737	46.7746	131.175	154.494	187.085	57.8097	53.8962	60.2813	2.85098e-11	1.70923	up	6.98069e-10	-1.47762	down	--	--	--
LOC106753328	33.9097	36.3926	32.3257	8.87976	10.2639	9.87493	7.06564	7.30827	6.64792	1.07794e-38	-1.99145	down	--	--	--	1.75112e-48	-2.42118	down
LOC106753329	17.8098	21.1382	17.8207	8.25564	8.33405	7.67183	7.03433	8.14024	9.05245	9.9472e-17	-1.35701	down	--	--	--	1.83926e-16	-1.38561	down
LOC106753330	2.99039	5.68951	5.57528	19.045	22.1146	22.717	19.591	21.7742	26.6405	8.42569e-32	2.09147	up	--	--	--	1.37638e-17	2.18089	up
LOC106753332	244.484	286.194	298.291	71.6376	73.635	71.0705	63.0446	73.7204	74.6684	4.20341e-38	-1.93868	down	--	--	--	1.75844e-32	-1.95933	down
LOC106753334	0.851525	0.569789	0.516438	10.4131	10.144	12.4207	9.45281	10.6328	10.4296	2.06984e-46	4.10098	up	--	--	--	1.81868e-46	4.03338	up
LOC106753339	0.125118	0.540411	0.376347	0.0555205	0.0372234	0.034096	0.00861398	0.00861544	0.056677	0.00401041	-3.32987	down	--	--	--	0.00104376	-4.31079	down
LOC106753342	0.112156	0	0.0365396	0.111136	0.0772851	0.172541	1.29919	0.736579	1.14557	--	--	--	1.48848e-08	3.34506	up	2.02985e-11	4.52997	up
LOC106753347	3.09191	3.33691	3.07295	1.78835	1.14549	1.27381	1.83223	2.07089	1.53158	3.91147e-07	-1.37926	down	--	--	--	--	--	--
LOC106753352	22.4344	23.8837	29.2601	3.91069	4.94826	2.29005	10.8451	13.1528	11.9049	6.4483e-31	-2.87382	down	3.83763e-17	1.70648	up	1.29833e-10	-1.15427	down
LOC106753354	1.07572	0.515627	1.22768	1.8434	2.42761	2.12664	2.94966	4.20096	3.8952	0.00517194	1.02571	up	--	--	--	2.9604e-09	1.85076	up
LOC106753355	3.26173	4.26332	2.82815	3.44137	2.97439	3.03842	1.65941	1.46663	2.15468	--	--	--	--	--	--	0.000854621	-1.15135	down
LOC106753358	0.248262	0.067065	0.0607136	2.97174	3.58315	3.62716	4.95056	4.43978	5.17284	5.43919e-25	4.9165	up	--	--	--	1.13772e-37	5.47137	up
LOC106753361	1.21679	0.978756	1.12378	5.42157	4.20168	4.51141	5.27421	4.50329	3.59824	1.08299e-12	2.06562	up	--	--	--	3.02569e-11	2.08987	up
LOC106753364	0.98589	1.53375	0.873377	21.55	21.5755	25.4144	25.1397	22.592	24.9829	1.37093e-86	4.18496	up	--	--	--	3.67082e-91	4.30357	up
LOC106753367	0.52451	1.6068	0.358085	3.76268	5.52028	2.5883	7.96244	9.38148	9.49186	0.000853697	2.13182	up	1.38415e-06	1.18987	up	6.91755e-36	3.33468	up
LOC106753378	21.3726	21.9863	24.4882	3.21593	3.28943	3.39812	2.70624	2.07893	1.89752	1.4805e-53	-2.89783	down	--	--	--	2.32619e-66	-3.4253	down
LOC106753380	0.111354	0.0604835	0	0.217778	0.226595	0.33571	0.353533	0.654602	0.600696	--	--	--	--	--	--	3.48344e-06	3.53786	up
LOC106753382	40.8722	37.7123	46.2987	2.0103	2.09804	1.46509	0.556254	0.16196	0.527785	1.24409e-55	-4.5006	down	0.000566427	-2.28772	down	5.11303e-80	-6.7749	down
LOC106753383	0.0369741	0	0.0737823	0.280358	0.14078	0.130082	0.327647	0.455815	0.304324	--	--	--	--	--	--	4.45956e-06	3.51065	up
LOC106753388	171.204	187.213	164.971	78.8889	82.3038	83.8373	65.3477	63.0316	65.1104	3.45769e-15	-1.19075	down	--	--	--	9.31595e-19	-1.48945	down
LOC106753390	2.82943	2.70596	3.01842	9.10875	7.96867	8.97145	8.67413	7.36525	7.40053	1.96001e-22	1.99424	up	--	--	--	6.34257e-18	1.78997	up
LOC106753391	359.381	253.303	246.623	24.8447	42.6676	32.1965	42.0454	31.0543	39.8404	7.93313e-18	-3.1507	down	--	--	--	4.60878e-17	-2.97154	down
LOC106753392	0	0	0.107813	10.4252	10.8552	11.908	8.46194	10.8517	10.2655	9.94542e-55	9.03818	up	--	--	--	7.43324e-53	8.9028	up
LOC106753393	1.65815	1.7909	2.01141	5.30187	6.46691	6.86725	3.26043	3.22784	3.40459	5.15712e-14	1.60857	up	--	--	--	--	--	--
LOC106753394	1.59391	1.8873	1.73516	4.78997	5.18556	5.36123	2.79158	2.9768	2.68257	4.44167e-08	1.38551	up	--	--	--	--	--	--
LOC106753396	1.67665	0.899689	1.21102	14.9343	16.2757	16.9507	2.61258	2.87607	2.08109	1.08667e-56	3.5837	up	2.57084e-47	-2.64841	down	--	--	--
LOC106753397	14.7835	15.7106	13.5523	5.0397	4.78472	5.69528	2.83522	3.10411	3.75993	8.94297e-09	-1.37153	down	--	--	--	2.60172e-16	-2.01055	down
LOC106753404	845.783	954.918	964.772	226.468	245.095	239.713	230.143	275.718	227.041	4.05601e-37	-1.97251	down	--	--	--	9.31797e-29	-1.92506	down
LOC106753405	0.620225	0.446976	0.30668	3.72773	3.58449	3.49656	11.0206	10.7642	12.4002	2.68246e-11	3.00456	up	1.01159e-14	1.70289	up	4.84249e-44	4.72052	up
LOC106753407	226.626	247.696	264.46	25.8066	23.3248	26.7807	19.1187	20.9616	18.2592	4.60309e-94	-3.2697	down	--	--	--	2.05316e-96	-3.66408	down
LOC106753413	0.545684	0.533414	0.135864	2.14368	2.07108	2.18186	5.18221	5.62367	5.41853	5.15339e-08	2.27221	up	5.47302e-09	1.37183	up	1.18236e-28	3.65674	up
LOC106753415	86.7147	81.2267	84.7332	227.894	277.095	272.26	162.138	199.397	180.115	1.6491e-25	1.57093	up	--	--	--	5.03446e-11	1.06234	up
LOC106753416	0.36549	0.257816	0.362023	25.0906	30.7011	33.5077	11.1788	13.0586	14.2634	2.43508e-79	6.55809	up	7.47029e-11	-1.20494	down	6.98004e-75	5.36438	up
LOC106753417	0.0004133	3.02905	7.55559e-05	11.1499	13.902	15.8313	13.6748	20.0863	17.5747	1.7243e-20	3.75826	up	--	--	--	2.60871e-21	4.05407	up
LOC106753418	100.891	101.864	105.115	48.2081	51.9064	53.3818	41.2237	48.837	47.2633	5.49463e-14	-1.11115	down	--	--	--	2.52017e-15	-1.25272	down
LOC106753419	2.15292	1.87467	2.5967	11.1746	9.73561	13.3003	6.56438	4.3705	4.47008	7.22006e-17	2.59124	up	1.08067e-07	-1.27921	down	0.000317546	1.32445	up
LOC106753420	0.757835	0.309273	0.279546	4.03205	3.68099	3.87333	2.06102	1.93006	1.65809	3.15701e-22	3.14417	up	1.02888e-05	-1.02738	down	7.77117e-09	2.12939	up
LOC106753423	1.14779	1.17518	0.53148	2.0842	3.0985	3.50987	2.52775	3.67013	3.40686	7.05736e-05	1.54384	up	--	--	--	5.51695e-08	1.69927	up
LOC106753424	73.2581	90.8398	83.9658	21.2772	21.2206	21.2299	16.1651	16.3148	17.2505	9.30766e-40	-2.03355	down	--	--	--	1.23909e-46	-2.37282	down
LOC106753425	1.39731	1.04163	0.696085	11.368	11.9411	11.5644	9.77445	9.3454	9.41069	1.33624e-39	3.36075	up	--	--	--	5.53951e-34	3.117	up
LOC106753429	0.931458	0.570534	0.650047	6.74552	5.48603	6.63003	3.14399	2.76035	3.11985	2.97984e-15	3.16274	up	0.000300503	-1.04734	down	3.31593e-06	2.12792	up
LOC106753430	29.7128	32.7543	42.2627	11.4169	10.8591	11.5963	10.5157	9.52955	7.97091	3.15242e-18	-1.52789	down	--	--	--	4.18292e-20	-1.64813	down
LOC106753440	2.22772	0.0705732	0.491114	7.53227	6.93559	4.7309	4.01589	5.66338	6.07805	3.41166e-09	2.84675	up	--	--	--	2.04614e-07	2.54014	up
LOC106753447	3.78603	2.96441	4.00312	0.756649	0.709977	0.794414	0.521636	0.625966	0.766497	1.98044e-14	-2.42927	down	--	--	--	3.69387e-17	-2.66903	down
LOC106753448	69.3935	64.7802	63.7162	11.6735	10.309	12.0576	11.0776	12.1959	11.8118	4.90123e-62	-2.69443	down	--	--	--	2.10722e-54	-2.62493	down
LOC106753449	3.30493	4.11743	3.32697	17.1675	21.0674	19.0889	25.5003	31.7815	29.9864	3.47734e-26	2.28285	up	--	--	--	3.3369e-47	2.88793	up
LOC106753451	0.3996	0.87561	0.402468	0.879684	1.88386	1.71194	26.5229	26.5574	32.3629	--	--	--	2.21774e-57	4.32371	up	2.26138e-58	5.74127	up
LOC106753452	3.89818	1.92921	2.25843	10.2614	9.87096	11.528	7.71403	9.02499	8.59882	1.15318e-13	1.77789	up	--	--	--	6.9944e-10	1.48777	up
LOC106753453	65.1243	77.1449	79.8844	29.1047	31.9177	32.0569	28.016	30.3045	26.5789	2.72279e-17	-1.3481	down	--	--	--	2.35133e-18	-1.45022	down
LOC106753454	0	0.416085	0	0.0930804	0	0.354961	7.72441	5.65931	5.11968	--	--	--	6.81201e-18	5.85581	up	1.52464e-18	5.71688	up
LOC106753455	0.168874	0	0.0816681	1.13964	1.19971	1.37566	2.19174	3.92115	3.0872	3.69691e-09	4.2448	up	0.000388701	1.36087	up	4.24462e-16	5.61872	up
LOC106753457	3.44488	3.42934	4.02873	17.016	18.4171	19.5184	11.9192	15.704	14.505	1.64736e-20	2.18291	up	--	--	--	5.79649e-15	1.85885	up
LOC106753458	0.492457	0.920647	0.664479	12.6953	13.4632	14.5343	11.1676	11.7709	9.40232	6.54814e-28	3.88102	up	--	--	--	1.26792e-23	3.6085	up
LOC106753459	0.802171	0.53644	0	0.147277	0.164207	0.339604	1.03472	1.06995	1.2247	--	--	--	1.4042e-05	2.69197	up	--	--	--
LOC106753460	28.7069	30.2485	23.6982	5.93378	6.63751	6.83245	2.88403	3.65341	4.28772	1.57257e-18	-2.01585	down	--	--	--	4.90382e-32	-2.88393	down
LOC106753463	2.7086	4.04223	2.71886	22.0118	24.2809	23.6811	18.6381	15.7536	15.7303	9.50207e-40	2.77945	up	--	--	--	1.01359e-27	2.38586	up
LOC106753469	94.0604	107.152	105.369	24.9637	24.4821	26.1516	22.4075	26.2977	24.2162	1.19909e-43	-2.10404	down	--	--	--	1.2566e-39	-2.14037	down
LOC106754134	1.94658	1.71774	1.58995	24.64	22.1108	24.5629	28.6891	27.363	28.8699	6.63481e-87	3.66695	up	--	--	--	7.58837e-97	3.94337	up
LOC106753471	1.8774	2.38198	2.24832	7.60381	6.08868	6.58057	7.11385	3.43145	5.79484	6.69039e-10	1.51659	up	--	--	--	0.00461103	1.28308	up
LOC106753472	0.392698	0.636984	0.246148	2.15124	2.25954	1.9825	3.90642	2.89844	3.04567	6.45117e-13	2.36423	up	--	--	--	2.66092e-22	3.01908	up
LOC106753474	2.27237	2.93962	2.68961	5.65557	6.38028	7.53471	4.51627	3.89827	4.87983	1.06158e-07	1.15691	up	--	--	--	--	--	--
LOC106753475	1.79389	0.831708	1.03047	6.7574	6.35994	6.97495	8.83707	7.84725	7.35828	1.02231e-21	2.64034	up	--	--	--	3.23516e-29	2.90492	up
LOC106753476	160.439	146.07	174.056	20.58	20.1716	18.2113	24.7732	27.9	28.1802	1.21771e-78	-2.93969	down	--	--	--	1.05344e-50	-2.53295	down
LOC106753477	4.79037	4.9787	4.61221	10.2107	14.3696	13.886	8.20392	9.71396	9.06893	1.4526e-07	1.18445	up	--	--	--	--	--	--
LOC106753478	662.988	703.057	723.749	243.261	239.868	243.348	184.266	217.604	201.71	1.61141e-21	-1.51943	down	--	--	--	7.64258e-24	-1.79227	down
LOC106753479	190.568	263.277	271.56	50.4281	53.8506	42.272	64.1312	62.5535	63.8865	3.96252e-23	-2.29611	down	--	--	--	5.90784e-19	-1.94438	down
LOC106753482	4.84631	3.36869	3.17823	0.656661	0.612994	0.615912	0.459091	0.168989	0.562459	7.065e-08	-2.66956	down	--	--	--	1.63642e-10	-3.34603	down
LOC106753492	0.130887	0.0700516	0	1.75498	1.38027	1.96783	2.11325	3.0936	2.62193	3.98418e-15	5.0621	up	--	--	--	2.89526e-23	5.69212	up
LOC106753493	877.032	938.503	1095.43	204.571	210.381	202.084	180.313	194.085	187.392	6.43987e-44	-2.2692	down	--	--	--	4.05831e-43	-2.40998	down
LOC106753497	201.214	215.573	224.254	81.9288	94.6844	86.4089	84.8816	106.928	86.6288	2.44373e-21	-1.44229	down	--	--	--	3.11845e-17	-1.3494	down
LOC106753498	2.10281	0.227002	1.41526	21.6946	23.3673	24.1891	9.25559	8.91391	6.81316	3.00907e-43	4.44565	up	4.4143e-13	-1.50885	down	6.3872e-14	2.94791	up
LOC106753502	38.6555	35.6065	37.9371	12.3594	11.8349	11.9637	34.6823	39.9119	41.2171	4.28191e-25	-1.62756	down	1.01766e-30	1.63937	up	--	--	--
LOC106753503	52.8859	59.5283	60.6572	13.0865	10.4163	11.4821	15.2315	13.172	12.5375	1.04199e-50	-2.32311	down	--	--	--	2.9428e-36	-2.03922	down
LOC106753506	36.4172	39.022	40.7054	10.9883	12.7083	12.7385	8.29198	8.78534	7.75152	8.29908e-33	-1.86291	down	--	--	--	6.74721e-45	-2.36168	down
LOC106753508	6.2077	8.22464	6.58728	3.31928	2.54792	3.27677	2.27703	2.55411	2.14722	1.82494e-05	-1.00907	down	--	--	--	3.22537e-08	-1.29266	down
LOC106753510	6.25137	5.1555	3.95713	16.605	18.358	17.9378	24.1041	25.567	25.1608	3.50143e-16	1.80708	up	--	--	--	1.5206e-29	2.31239	up
LOC106753526	30.4595	34.0268	30.1996	15.9427	13.4113	14.478	16.7608	16.1138	18.6413	1.91301e-15	-1.28254	down	--	--	--	--	--	--
LOC106753528	24.7454	29.1396	31.2049	209.62	216.997	243.17	205.847	167.225	150.992	3.35015e-74	2.93991	up	--	--	--	9.32253e-21	2.63881	up
LOC106753530	114.611	123.484	120.642	28.0546	31.1197	33.741	28.7529	29.6551	28.5852	3.64741e-43	-2.07845	down	--	--	--	4.0897e-40	-2.15633	down
LOC106753534	13.3028	9.79671	13.0138	65.7843	70.4333	74.248	44.0816	77.7886	46.5545	5.73015e-33	2.53361	up	--	--	--	1.34863e-06	2.25439	up
LOC106753535	8.65088	6.77904	8.34454	195.612	209.69	211.74	62.6724	72.5804	54.7416	7.61069e-138	4.69591	up	9.01294e-34	-1.66673	down	3.67715e-42	3.04025	up
LOC106753536	0	0.260323	0.47101	75.5799	75.9834	77.9236	12.4989	23.5795	23.9135	1.0814e-129	8.71947	up	8.42327e-31	-1.909	down	2.00872e-18	6.82155	up
LOC106753537	44.1653	48.8821	52.7342	13.5796	15.6807	15.7829	38.5436	48.0452	26.5379	3.95176e-19	-1.75206	down	0.000284245	1.36804	up	--	--	--
LOC106753539	0.148653	0	0	77.5066	115.868	100.566	111.163	145.793	87.2425	2.1464e-62	11.6494	up	--	--	--	2.31443e-51	11.9098	up
LOC106753540	0	0	0	5.81404	4.42114	5.41814	19.1568	27.8308	18.4592	1.33901e-15	Inf	up	6.42625e-10	2.12062	up	7.46801e-35	Inf	up
LOC106753542	0	0	0	0.925674	1.34806	1.24444	3.67414	7.26855	2.07277	--	--	--	--	--	--	1.88399e-05	Inf	up
LOC106753547	1.60156	1.89621	3.1394	0.385858	0.35502	0.371752	0.419909	0.441177	0.400426	7.54017e-06	-2.62079	down	--	--	--	1.81734e-05	-2.45218	down
LOC106753550	156.426	158.108	158.927	396.072	383.008	374.764	519.354	621.463	446.835	2.39997e-17	1.24835	up	--	--	--	4.38409e-18	1.75336	up
LOC106753551	416.531	465.812	474.862	175.831	188.538	188.879	199.188	227.97	182.874	1.0969e-20	-1.38528	down	--	--	--	2.90245e-13	-1.19647	down
LOC106753554	0.691529	0.21672	0.293104	8.33393	9.97199	10.7555	7.52835	8.72246	7.81596	1.0016e-55	4.48358	up	--	--	--	5.49954e-50	4.25749	up
LOC106753558	3.65083	3.2384	3.49868	1.24737	0.87633	1.09665	1.0808	1.08075	1.10953	1.40638e-12	-1.86033	down	--	--	--	8.9102e-13	-1.81299	down
LOC106753562	4.57037	3.42737	3.96638	10.0325	12.5599	15.7648	6.05209	4.59807	5.82395	2.5437e-07	1.66467	up	3.52478e-05	-1.25719	down	--	--	--
LOC106753574	33.0109	30.5391	34.2684	8.97556	10.7212	9.06778	7.1844	8.09017	7.98574	9.23894e-25	-1.87564	down	--	--	--	1.97511e-31	-2.20634	down
LOC106753579	11.055	9.59285	7.90849	4.91043	9.7659	4.23485	12.1563	15.8183	20.6491	1.4536e-17	-1.27024	down	--	--	--	--	--	--
LOC106753590	0.0686102	0.037705	0	0.0927949	0.077384	0.105243	0.371705	0.328877	0.544581	--	--	--	1.33261e-06	2.29021	up	1.41213e-09	3.59133	up
LOC106753592	0.110032	0	0.0711968	0.157062	0.218608	0.146603	0.780494	0.558405	0.635186	--	--	--	7.29494e-09	2.04372	up	4.66535e-14	3.43817	up
LOC106753593	0	0.0907298	0.186009	1.20775	1.44259	1.45115	4.45575	3.824	5.16166	2.76601e-12	3.37819	up	1.31446e-16	1.82787	up	1.38494e-48	5.21511	up
LOC106753598	1.00633	0.851897	1.71311	0.79272	1.14712	1.08143	0.45771	0.523032	0.441359	--	--	--	0.00615212	-1.05507	down	0.00692273	-1.49736	down
LOC106753599	24.7688	27.4868	29.6598	39.1231	38.5663	40.0287	20.0901	19.4446	19.1248	--	--	--	1.64703e-11	-1.00115	down	--	--	--
LOC106753601	0.18755	0.154399	0.739501	0.304223	0.405895	0.259211	2.10958	0.871315	1.63158	--	--	--	0.00177614	2.33382	up	0.00425341	2.15385	up
LOC106753605	1.64205	0.914277	0.85	0.0117224	0.0660304	0.107201	0.0376984	0.0452485	0.0610249	2.32254e-10	-4.54917	down	--	--	--	7.97952e-11	-4.68916	down
LOC106753607	0.108306	0.17676	0.0536101	0.947235	0.855478	0.915469	4.94624	3.13407	4.86151	3.51458e-06	2.9365	up	6.51689e-09	2.39734	up	4.78953e-20	5.34655	up
LOC106753608	1.90399	0.590558	1.03564	13.3699	12.3284	13.2448	7.04734	8.26181	8.43694	1.34979e-32	3.51458	up	--	--	--	2.50803e-18	2.78634	up
LOC106753609	0.489635	0.466514	0.269113	1.0819	1.2568	1.60242	0.634315	0.558253	0.63696	0.000196902	1.64401	up	0.00298368	-1.12941	down	--	--	--
LOC106753611	81.3923	80.5581	86.5382	29.2127	30.6153	27.2433	25.6939	27.871	25.5083	2.46554e-19	-1.42222	down	--	--	--	1.78338e-20	-1.53219	down
LOC106753612	1.45498	1.57899	1.19145	6.62092	4.85173	4.93086	12.5243	9.60647	10.5177	8.77698e-09	1.78883	up	1.26087e-05	1.05052	up	2.58545e-27	2.85294	up
LOC106753613	10.9329	12.8128	5.93915	2.1287	1.58259	2.21509	4.98871	2.97385	3.39083	1.93718e-05	-1.64772	down	--	--	--	--	--	--
LOC106753615	4.77682	5.66129	3.82874	1.51694	0.994396	1.24098	0.875863	1.07308	0.68931	3.27406e-11	-2.05881	down	--	--	--	8.03717e-16	-2.56457	down
LOC106753616	139.407	129.12	163.449	22.8741	23.8731	23.6972	30.1263	27.6499	33.7628	1.39171e-48	-2.76472	down	--	--	--	1.36455e-39	-2.4031	down
LOC106753618	0.109923	0	0.108432	0.692834	1.11207	1.51361	1.81789	2.52329	1.59226	1.10669e-06	4.44048	up	--	--	--	1.24683e-11	5.35711	up
LOC106753619	0	0.291746	0.0869428	0.582842	0.543343	0.72899	1.26656	1.15747	1.53859	0.000237846	2.73728	up	0.00425646	1.22814	up	2.78758e-10	3.97662	up
LOC106753620	0.19202	0	0.123286	1.72622	1.42737	1.9235	1.24216	2.49924	1.24277	1.84564e-11	3.90867	up	--	--	--	7.09684e-07	3.98223	up
LOC106753622	0	0	0	0.603771	2.21509	1.381	7.56294	4.94069	7.53673	9.04769e-05	Inf	up	6.2735e-08	2.28967	up	1.79591e-27	Inf	up
LOC106753625	0.639857	0.919081	0.220354	1.77669	1.33895	0.636924	7.14643	6.01737	7.2412	--	--	--	9.36772e-11	2.47537	up	3.81665e-14	3.69421	up
LOC106753628	0.20624	0.0171432	0.123392	1.80432	1.34697	1.40353	5.411	3.922	5.13119	1.48875e-25	3.58431	up	1.49526e-10	1.82123	up	2.42707e-39	5.4196	up
LOC106753630	0.119059	0.0494016	0.0612015	0.418286	0.338543	0.345758	5.73685	2.7839	5.19039	3.48457e-05	2.1785	up	8.97173e-07	3.56328	up	4.12978e-12	5.75482	up
LOC106753634	66.6024	77.1984	86.3821	12.0757	11.9013	13.0576	17.511	14.6227	19.3378	9.8031e-28	-2.58047	down	--	--	--	9.23755e-19	-1.99674	down
LOC106753641	4.33058	3.71856	2.92283	19.9693	22.3423	23.4529	32.0984	38.8192	35.2074	2.26243e-48	2.50247	up	--	--	--	3.96535e-77	3.23883	up
LOC106753643	267.8	344.01	365.851	111.301	129.663	136.046	73.2812	73.7836	80.4359	6.18333e-16	-1.36945	down	--	--	--	3.96494e-29	-2.11484	down
LOC106753648	22.7372	20.558	20.5737	4.26867	3.82428	4.55192	4.38419	3.62177	4.67567	1.82499e-35	-2.15127	down	--	--	--	1.49613e-32	-2.09281	down
LOC106753649	3.58728	3.6051	4.1317	28.9725	31.8661	32.3285	19.828	23.4477	24.8599	6.42272e-45	2.94977	up	--	--	--	6.56836e-29	2.4595	up
LOC106753650	219.438	261.156	220.716	50.941	59.9524	59.5249	45.2473	52.3976	49.2976	1.77993e-45	-2.18636	down	--	--	--	3.99637e-44	-2.40835	down
LOC106753651	88.1273	104.686	110.917	15.1789	16.9864	16.8567	14.7602	14.8053	16.5891	1.25371e-39	-2.56259	down	--	--	--	1.90096e-39	-2.61096	down
LOC106753653	14.4041	11.5009	14.0344	6.96757	8.04527	8.46059	9.21402	9.75768	7.94164	6.70994e-07	-1.06469	down	--	--	--	--	--	--
LOC106753655	27.5316	27.0588	24.8884	8.80809	7.86569	7.62131	8.63231	8.89235	9.11299	1.27879e-29	-1.90402	down	--	--	--	8.37528e-24	-1.71826	down
LOC106753657	2.48481	2.42695	3.30171	2.03445	1.38236	2.25953	0.664798	0.936381	1.1297	--	--	--	0.00518739	-1.03	down	1.02958e-06	-1.70219	down
LOC106753658	1.83069	0.874145	0.722087	12.8293	14.1644	16.4101	25.7016	37.4598	29.8731	9.44211e-43	3.5182	up	1.38737e-06	1.13853	up	2.36825e-38	4.6686	up
LOC106753659	5.64017	6.4323	5.17849	18.5458	19.7106	21.1703	17.8252	20.7423	17.5414	7.12906e-19	1.65171	up	--	--	--	2.04182e-17	1.59831	up
LOC106753660	109.645	117.884	111.475	30.5198	34.1928	32.9352	32.6544	34.5673	31.4519	9.94782e-39	-1.95908	down	--	--	--	3.64523e-32	-1.90184	down
LOC106753661	0.887771	1.03605	0.677632	29.4253	33.2999	35.3593	12.869	18.8624	16.3864	2.12936e-115	5.32123	up	1.4103e-11	-1.0692	down	1.2201e-29	4.26365	up
LOC106753662	15.8406	16.3435	13.9146	180.034	207.519	192.89	135.569	165.577	159.457	3.42034e-97	3.37577	up	--	--	--	2.35027e-69	3.04944	up
LOC106753663	347.857	360.06	387.06	152.174	185.794	182.56	112.989	123.153	119.433	2.83372e-14	-1.17337	down	--	--	--	3.07294e-23	-1.71434	down
LOC106753665	1.90693	2.24468	1.36477	5.19892	4.8849	5.07613	2.66324	3.03251	2.33742	1.66036e-08	1.36516	up	--	--	--	--	--	--
LOC106753666	1.49171	0.108355	0.341373	7.83822	7.77609	8.04942	5.08765	3.80406	4.53204	2.02062e-36	3.4774	up	--	--	--	5.66621e-12	2.70683	up
LOC106753667	96.9845	101.427	102.695	29.8958	33.1355	33.5108	32.7142	36.6413	35.4729	2.15732e-28	-1.64063	down	--	--	--	5.41184e-21	-1.50215	down
LOC106753668	62.6865	79.4766	74.1158	97.1544	97.7004	102.078	55.0903	42.9157	45.5129	--	--	--	3.21577e-12	-1.05157	down	--	--	--
LOC106753671	112.896	161.629	123.134	6.39764	4.13962	2.65	4.60463	5.46794	5.45844	1.36572e-47	-5.2195	down	--	--	--	2.42532e-44	-4.94029	down
LOC106753673	38.1425	38.6244	37.0337	9.98994	10.5474	11.98	16.3343	17.3796	18.5854	5.83582e-31	-1.98494	down	--	--	--	6.243e-14	-1.26033	down
LOC106753674	0.79588	0.327279	0.953505	3.21591	3.81953	3.32638	1.55169	1.76478	1.66388	1.21537e-08	2.12714	up	0.000840849	-1.01262	down	0.00819652	1.12615	up
LOC106753675	29.3999	26.9861	32.723	16.2638	14.3195	13.7097	16.8568	17.7344	18.4805	7.7322e-09	-1.15079	down	--	--	--	--	--	--
LOC106753676	191.241	192.978	220.856	107.031	109.975	115.034	90.282	99.9845	92.7374	--	--	--	--	--	--	7.07009e-12	-1.09921	down
LOC106753678	114.054	125.616	117.202	58.8194	67.9618	65.9527	53.9046	60.8529	56.8707	5.33908e-13	-1.06541	down	--	--	--	1.71291e-14	-1.21346	down
LOC106753679	14.885	18.7017	18.5027	40.5152	43.7977	43.3046	32.1461	33.683	32.4382	1.72148e-12	1.18004	up	--	--	--	--	--	--
LOC106753680	6.38175	11.4199	9.42225	0.594367	3.4276	1.43597	7.53774	9.32179	7.70369	2.70631e-05	-1.99488	down	4.76117e-12	2.21415	up	--	--	--
LOC106753681	0.56105	0.892514	0.293497	2.26778	1.06624	1.23217	2.33388	2.07998	3.51244	0.00225454	1.28404	up	--	--	--	1.09055e-10	2.20705	up
LOC106753683	21.2612	27.5123	19.7908	10.237	9.10537	8.85961	11.9098	11.2342	10.6629	4.01578e-11	-1.34123	down	--	--	--	1.20129e-07	-1.03628	down
LOC106753687	78.8937	74.3434	80.846	15.0216	15.3763	14.6221	13.2552	14.2326	13.1087	3.33527e-52	-2.47409	down	--	--	--	3.62796e-52	-2.59602	down
LOC106753688	54.0497	55.7689	64.5441	15.4229	17.9186	14.1741	13.9122	19.0226	19.8146	1.68622e-36	-2.00079	down	--	--	--	2.26857e-29	-1.84867	down
LOC106753692	0.0342371	0	0	1.47615	1.26648	1.31479	0.640038	0.164325	0.345301	1.02663e-24	7.63752	up	1.10283e-07	-1.76147	down	0.00034668	5.88982	up
LOC106753694	26.6913	32.9335	25.3568	8.3237	9.60331	9.59836	8.09494	8.68122	9.47567	6.43816e-24	-1.85874	down	--	--	--	4.00498e-24	-1.88859	down
LOC106753695	0.794741	0.480534	0.145422	2.02	2.576	1.42466	3.36022	2.4746	3.35298	2.18142e-05	2.10649	up	--	--	--	2.76967e-12	2.73801	up
LOC106753696	2.87658	2.87738	3.82925	1.15018	1.03706	0.989682	1.11493	1.0503	1.2145	1.18353e-09	-1.82133	down	--	--	--	2.74946e-09	-1.71086	down
LOC106753699	0.62523	1.12878	1.2167	2.35964	3.55481	3.96944	3.08025	2.28776	2.54047	3.49101e-05	1.55324	up	--	--	--	0.000299496	1.28422	up
LOC106753709	0.0922504	0.116167	0.211971	1.20642	1.24331	1.02556	1.53803	1.24517	1.51183	5.2236e-13	3.6349	up	--	--	--	2.521e-16	3.88539	up
LOC106753716	0.568157	0.328724	0.298018	0.145172	0.190332	0.112164	0.383277	0.35461	0.688684	--	--	--	0.00621342	1.73486	up	--	--	--
LOC106753724	6.45888	2.53085	5.73286	8.37593	5.82452	6.41225	19.7466	24.6511	27.6966	--	--	--	2.90002e-08	1.84082	up	3.9949e-09	2.22887	up
LOC106753730	146.405	194.927	166.102	0.0478872	0.0969781	0.0198222	0.531919	0.0398921	1.08412	1.37653e-180	-12.2768	down	--	--	--	7.28461e-144	-8.33235	down
LOC106753731	1.0043	1.40737	1.20892	0.50961	0.448768	0.372577	0.754673	0.442442	0.710571	0.0003092	-1.62918	down	--	--	--	--	--	--
LOC106753735	3637.82	3671.87	4248.45	64.1587	42.156	33.9813	34.8906	51.9963	47.8278	6.39513e-83	-6.06146	down	--	--	--	4.06877e-70	-6.04305	down
LOC106753738	0.81088	0.335735	0.454815	0.0083461	0.00706313	0.0127813	0.0265612	0.0065217	0.0434403	6.07438e-08	-7.33656	down	--	--	--	4.46233e-06	-4.7304	down
LOC106753740	0.0703003	0.154115	0	3.81152	3.98137	4.45443	1.80611	2.22731	1.19491	2.09078e-42	5.60361	up	2.75695e-13	-1.71686	down	1.05973e-11	3.89734	up
LOC106753746	1.24337	2.16554	0.599896	3.49288	4.23065	3.09919	5.40286	6.36186	6.01455	0.000637891	1.25659	up	--	--	--	1.70565e-17	2.02923	up
LOC106753750	0.942361	1.37292	1.12954	6.21073	9.55221	7.00408	4.65379	13.8456	7.44904	8.21712e-12	2.73256	up	--	--	--	0.00098841	2.93351	up
LOC106753766	1.7599	1.42957	1.63594	7.18744	4.99885	8.02699	0.700449	0.594754	0.501039	1.02879e-08	1.89084	up	5.81974e-16	-3.48608	down	0.000303184	-1.58396	down
LOC106753767	0.161092	0.058991	0	6.32849	5.23419	7.14308	3.27943	2.41386	3.17693	4.85663e-58	6.73835	up	3.54895e-07	-1.03548	down	2.48494e-32	5.71677	up
LOC106753769	0.319861	0	0	3.99844	4.00737	4.63382	4.20648	4.6425	6.25401	3.01227e-25	5.2123	up	--	--	--	1.42429e-24	5.5044	up
LOC106753770	0.0709753	0	0.0714454	20.3867	17.2193	20.3375	7.56113	6.25416	7.65591	6.37502e-115	9.44363	up	2.7388e-17	-1.41576	down	1.13502e-55	8.04018	up
LOC106753771	0.713913	1.11527	1.32853	51.7849	51.6769	61.9078	20.1968	20.1946	19.3535	1.30841e-126	5.61011	up	2.95561e-23	-1.45402	down	4.02665e-55	4.16667	up
LOC106753772	16.7287	15.4058	13.9276	40.331	39.0084	41.2365	63.7254	78.7519	77.4856	2.20518e-17	1.47878	up	9.31795e-15	1.06415	up	3.56712e-51	2.55521	up
LOC106753773	0.12124	0.0652504	0	1.26448	0.784684	1.03849	1.00783	0.326293	0.406296	1.12883e-10	4.49618	up	--	--	--	0.00836633	3.70232	up
LOC106753776	20.1162	21.2293	20.5769	4.3326	5.84162	5.22731	4.20002	4.19164	4.41134	1.37853e-27	-2.18512	down	--	--	--	2.44664e-32	-2.41699	down
LOC106753779	173.778	167.768	169.855	35.2194	33.8672	34.5318	32.4816	33.4457	32.9999	2.95813e-54	-2.36034	down	--	--	--	8.67917e-47	-2.37419	down
LOC106753783	150.77	190.575	176.275	13.8033	16.5793	16.7131	12.4269	13.8549	12.997	4.02718e-83	-3.4047	down	--	--	--	3.14435e-88	-3.61567	down
LOC106753785	3.47846	2.56485	3.3209	7.52989	11.3389	12.8719	10.1784	9.90378	10.9516	1.52306e-06	1.79229	up	--	--	--	9.89028e-15	1.7404	up
LOC106753786	0.451024	0.123463	0.225185	12.0113	11.9461	10.4578	10.3267	12.2297	9.517	4.88407e-43	5.51106	up	--	--	--	1.1087e-42	5.43143	up
LOC106753787	1.40729	0.939682	1.34941	2.08635	2.17768	1.6216	4.24182	4.47248	3.75891	--	--	--	1.90126e-05	1.11866	up	1.85872e-07	1.527	up
LOC106753790	0.735429	0.906163	1.28713	7.51295	5.38752	7.90685	9.20026	5.63209	6.04732	2.17175e-16	2.70901	up	--	--	--	1.21885e-08	2.75379	up
LOC106753791	113.348	157.531	152.644	18.4547	21.8058	24.499	21.3255	23.5842	22.4292	1.31757e-20	-2.57006	down	--	--	--	2.56915e-20	-2.55167	down
LOC106753792	5.21425	9.22083	5.34744	2.98431	2.74078	2.98679	4.66098	4.36734	4.50969	0.00111768	-1.314	down	--	--	--	--	--	--
LOC106753793	0.494118	0.643728	0.745716	1.85612	1.96324	2.28135	0.593907	0.649208	1.13243	6.64447e-06	1.6383	up	1.58338e-05	-1.36962	down	--	--	--
LOC106753794	0	0	0.067755	0.55285	0.517808	0.626916	0.226208	0.252587	0.249878	5.34259e-07	5.28676	up	--	--	--	--	--	--
LOC106753795	0.106746	0.343912	0	3.06183	4.33353	4.40514	7.496	8.67978	9.04416	1.36632e-20	5.09062	up	9.86063e-07	1.13495	up	1.16623e-44	6.23659	up
LOC106753797	1.49108	1.78927	2.15556	4.57026	5.14359	5.45787	5.58786	5.1077	4.4287	0.000336686	1.33846	up	--	--	--	0.00011864	1.38551	up
LOC106753798	0.266056	0	0	4.14013	3.0324	3.69817	2.46581	3.27988	2.03491	1.06274e-15	5.4541	up	--	--	--	1.48581e-12	5.01883	up
LOC106753799	208.213	203.829	216.035	8.33161	7.89309	7.97644	4.3964	4.59573	5.07998	6.02101e-161	-4.75185	down	--	--	--	5.19376e-161	-5.50683	down
LOC106753801	62.1223	54.6502	64.5225	40.7678	38.1123	35.7624	23.4987	24.7678	22.3082	--	--	--	--	--	--	1.85038e-14	-1.42471	down
LOC106753802	177.181	193.653	230.019	30.1189	40.8819	39.2546	32.3085	36.3307	40.454	6.94498e-56	-2.46383	down	--	--	--	6.44465e-54	-2.57314	down
LOC106753803	0	0.105751	0.60624	56.2207	56.7498	55.9286	39.2843	46.2973	42.2066	3.94895e-185	8.17063	up	--	--	--	4.84277e-152	7.77502	up
LOC106753805	0.607573	0.616559	0.149258	2.01558	1.78192	1.70291	2.14811	2.43212	1.65673	3.77927e-08	1.93929	up	--	--	--	7.52645e-11	2.1724	up
LOC106753806	39.805	40.1801	37.8114	16.23	15.8481	14.835	12.1234	11.9702	11.689	3.76858e-17	-1.48568	down	--	--	--	1.23657e-24	-1.88354	down
LOC106753810	0.570655	0.307271	0.579153	4.10014	5.70398	5.21131	8.11927	9.68285	9.54981	6.6619e-14	3.47717	up	--	--	--	4.46914e-28	4.3466	up
LOC106753811	1.4933	3.77202	2.62489	4.83194	6.05313	6.23831	12.0806	6.12543	7.87309	0.0037714	1.01523	up	--	--	--	0.00240376	1.65686	up
LOC106753812	0	0.291506	0	58.2025	52.1942	55.9187	27.9316	40.8821	30.4708	9.92286e-187	9.23191	up	--	--	--	3.33539e-55	8.51756	up
LOC106753813	0.541875	0.783131	0.88195	2.42082	3.99041	2.4682	3.39685	4.82492	4.49617	6.62866e-05	1.90991	up	--	--	--	1.98606e-11	2.47127	up
LOC106753814	20.5293	20.7554	23.0312	6.21238	4.39031	6.51166	5.69976	6.16252	7.03993	3.37875e-23	-2.00304	down	--	--	--	1.98082e-20	-1.83216	down
LOC106753815	0	0.153965	0	5.56236	5.36777	6.29215	4.52122	5.50658	6.35573	4.0345e-38	6.92594	up	--	--	--	4.43155e-39	6.90124	up
LOC106753816	6.39241	4.67262	4.55681	29.1894	37.4961	35.7552	36.4059	27.8594	24.8859	2.65279e-34	2.63321	up	--	--	--	2.34342e-16	2.46551	up
LOC106753817	0.200076	0.216828	0	0.441271	0.612447	0.569423	0.794181	0.542192	0.593748	0.00194776	2.08992	up	--	--	--	0.000265207	2.33003	up
LOC106753818	0.453635	0.489458	0.72249	2.76403	3.02813	3.12575	5.71534	4.61241	4.32983	7.56466e-09	2.65719	up	--	--	--	1.22646e-16	3.34557	up
LOC106753819	0.33273	0.577116	1.50116	1.78552	1.29517	1.04371	2.73152	3.50021	2.79092	--	--	--	0.0004862	1.20531	up	1.75311e-06	1.91848	up
LOC106753822	0.273808	0.437079	0	1.69354	3.05875	1.2756	7.63312	7.05457	8.15693	0.000170989	3.33584	up	4.09139e-11	1.90192	up	1.14298e-29	5.25068	up
LOC106753824	26.6029	21.1821	26.4275	214.684	224.887	230.041	192.889	160.255	180.397	1.38644e-85	3.23267	up	--	--	--	7.72246e-63	2.89987	up
LOC106753825	4.37337	7.61968	5.2339	0.418704	0.485863	0.440579	0.648333	0.567232	0.44313	7.71365e-13	-3.81842	down	--	--	--	1.26662e-11	-3.47744	down
LOC106753826	0.16817	0.0457417	0	0.492341	0.336157	0.364594	0.362493	0.363031	0.378757	0.000855033	2.34281	up	--	--	--	0.000883067	2.29182	up
LOC106753831	2.2091	4.44479	4.82849	0.39622	0.672732	0.702002	1.85888	1.76766	1.23672	6.34528e-06	-2.59065	down	5.59122e-05	1.4484	up	--	--	--
LOC106753832	1.45023	1.60318	1.64531	5.44069	4.73026	4.19716	3.62347	6.41308	5.45039	1.68113e-05	1.48991	up	--	--	--	6.78576e-06	1.62138	up
LOC106753835	0	0	0	0.476822	0.544518	0.402836	3.62243	4.41913	3.44145	--	--	--	4.9159e-17	3.16172	up	2.29513e-28	Inf	up
LOC106753836	1.0602	0.611415	0.507573	1.50832	1.58778	1.39322	1.99692	2.77848	1.76179	--	--	--	--	--	--	0.00108535	1.27624	up
LOC106753838	0.0643154	0	0.384143	1.89766	1.42712	1.79316	0.880634	0.830375	0.59013	9.63354e-11	3.52904	up	0.00237327	-1.15201	down	0.000101861	2.38653	up
LOC106753840	1.4149	0.377984	1.73649	17.8388	21.9423	21.6735	20.822	22.2073	17.7195	7.46367e-23	4.12683	up	--	--	--	3.67298e-24	4.14168	up
LOC106753842	0	0.0777854	0.0698477	0.540534	0.254666	0.414249	0.975849	0.374735	0.569082	--	--	--	--	--	--	3.49875e-05	4.51871	up
LOC106753847	0.618598	1.05455	0.539645	0.973753	1.21478	1.36238	2.19823	3.02422	3.19835	--	--	--	2.72583e-05	1.29253	up	1.92148e-07	1.82976	up
LOC106753848	1.12817	1.39948	1.12159	7.78107	8.66848	8.78087	5.57134	6.91326	5.29766	1.27452e-13	2.64009	up	--	--	--	5.59607e-09	2.17298	up
LOC106753849	152.395	149.757	164.819	24.2834	25.8402	27.823	17.6805	18.1282	19.7211	2.30665e-62	-2.56813	down	--	--	--	6.63734e-73	-3.05983	down
LOC106753850	0.0646137	0.0709208	0.389282	0.397394	0.359642	0.329791	0.617063	0.59757	0.654367	--	--	--	--	--	--	0.00151545	1.98547	up
LOC106753852	2.0694	0.849013	0.880875	0.437182	0.300658	0.396416	0.179573	0.17881	0.285369	--	--	--	--	--	--	0.00239958	-2.73877	down
LOC106753855	31.0475	25.8927	32.3245	79.1923	72.5963	54.1393	100.341	131.779	102.018	5.02078e-06	1.06352	up	--	--	--	2.38645e-16	1.78092	up
LOC106753856	0	0	0	26.7446	19.1306	18.8848	29.7866	37.6263	33.6124	1.34633e-31	Inf	up	--	--	--	7.21786e-49	Inf	up
LOC106753859	2.35299	1.42925	2.13162	4.63108	4.42696	4.04469	11.2705	9.44023	13.643	0.00239428	1.06409	up	7.18522e-09	1.38777	up	6.19273e-17	2.46508	up
LOC106753860	0.112247	0.362277	0.162622	0.170536	0.162053	0.132321	1.60124	2.82112	3.59826	--	--	--	5.16057e-08	4.22877	up	1.72758e-07	3.76329	up
LOC106753861	6.08939	10.192	7.31025	1.84194	2.72317	0.825985	9.7321	13.6438	11.2233	3.03936e-07	-2.25035	down	9.20146e-18	2.71124	up	--	--	--
LOC106753862	0.913274	0.592375	0.722947	12.2469	15.1789	12.347	8.96917	21.3599	17.2242	1.29778e-26	4.1723	up	--	--	--	4.89077e-09	4.46084	up
LOC106753863	216.941	86.9525	112.961	6.95716	13.5556	9.26688	13.1517	11.0596	10.9302	1.47693e-05	-3.89069	down	--	--	--	3.65697e-05	-3.58793	down
LOC106753865	21.3523	19.2511	16.0287	0.627247	0.630695	0.387834	1.08087	1.27707	0.930525	2.89629e-57	-5.30626	down	--	--	--	6.88312e-49	-4.26202	down
LOC106753866	1.78552	1.4651	1.58015	0.368028	0.244472	0.312039	0.563177	0.567114	0.340193	5.6197e-07	-2.56282	down	--	--	--	0.000102932	-1.78574	down
LOC106753868	1.002	1.42654	0.996103	2.40343	4.28345	4.14453	1.75005	1.42867	2.23148	0.00488062	1.67896	up	--	--	--	--	--	--
LOC106753879	77.7005	70.7781	79.8188	44.8517	39.1208	40.913	36.9305	42.2262	38.8761	--	--	--	--	--	--	5.83046e-11	-1.05098	down
LOC106753880	0.213684	0.825513	0.852355	21.6148	26.4216	22.5555	22.697	25.3287	23.5616	1.00698e-71	5.20831	up	--	--	--	8.28076e-78	5.2773	up
LOC106753882	22.049	11.9079	19.5183	0.779983	0.711848	0.18627	0.964872	1.20899	1.24012	6.8613e-16	-4.87647	down	--	--	--	3.06851e-12	-3.82826	down
LOC106753888	3.11213	3.78218	4.9223	14.1403	15.8915	16.1544	8.9541	9.46294	8.06889	2.34401e-14	1.98871	up	--	--	--	1.85461e-05	1.20718	up
LOC106753889	13.1271	16.0628	8.609	13.3026	13.6731	10.4996	25.9377	32.0497	29.1593	--	--	--	1.01591e-16	1.24684	up	2.29567e-07	1.02106	up
LOC106753890	1.78657	1.17363	1.11881	22.1147	19.8183	24.0944	8.19719	10.2533	9.65257	5.4013e-60	3.76249	up	3.85958e-13	-1.20616	down	2.31023e-22	2.56876	up
LOC106753891	0	0	0	1.0594	0.730828	1.34953	0.175322	0.058328	0.0966693	4.10476e-11	Inf	up	1.02069e-07	-3.3158	down	--	--	--
LOC106753894	59.6024	82.5704	71.7098	15.8674	13.7868	13.9455	18.5234	15.5576	17.9973	5.12895e-24	-2.41967	down	--	--	--	3.36674e-20	-2.13367	down
LOC106753895	3.42078	3.94769	4.42084	27.5977	22.3587	25.54	38.347	43.1351	41.2975	1.04592e-87	3.66487	up	--	--	--	5.37579e-116	4.29528	up
LOC106753896	7.40697	9.78301	9.4954	4.43943	4.47194	4.78422	2.85869	3.08456	2.73219	1.36823e-09	-1.21352	down	--	--	--	8.70962e-17	-1.71934	down
LOC106753897	13.2039	11.4033	14.3472	11.925	13.9634	15.9296	27.2356	30.4013	30.6814	--	--	--	3.91936e-12	1.0969	up	1.15391e-09	1.06469	up
LOC106753898	1.59963	1.23977	0.606066	8.59711	9.32178	10.1375	5.42944	5.45273	5.03173	9.34641e-47	2.91043	up	--	--	--	2.65608e-22	2.14071	up
LOC106753899	225.392	280.48	257.368	17.9842	20.9062	20.1511	16.3806	19.4493	19.4722	9.23532e-94	-3.72485	down	--	--	--	1.72408e-94	-3.81461	down
LOC106753901	9.71518	10.7065	9.9748	3.18216	2.72537	3.22181	4.17016	3.98449	3.24477	5.20522e-24	-1.92369	down	--	--	--	3.24981e-17	-1.57211	down
LOC106753902	49.6992	53.9694	56.3716	23.6433	25.7636	25.6012	26.202	28.6155	28.1728	3.14096e-15	-1.16422	down	--	--	--	--	--	--
LOC106753903	91.4566	97.5134	85.981	702.851	852.228	882.363	492.681	567.69	461.429	3.49585e-51	3.05935	up	--	--	--	4.5641e-30	2.38675	up
LOC106753906	248.591	288.473	292.297	78.3089	92.7333	93.5038	79.1932	80.3825	84.3465	6.211e-23	-1.61895	down	--	--	--	3.19896e-21	-1.74019	down
LOC106753908	35.5924	37.0843	32.6672	10.0319	11.382	11.9781	10.3557	11.2002	12.0818	4.21812e-33	-1.78565	down	--	--	--	4.18393e-27	-1.74304	down
LOC106753909	72.8556	83.3044	76.7842	22.1462	20.7916	22.8281	20.8353	21.208	20.9124	2.00503e-37	-1.95506	down	--	--	--	4.51243e-32	-2.00594	down
LOC106753910	4.85789	3.80132	4.78082	13.8602	12.9689	15.1816	9.02924	7.57795	9.58031	2.85332e-43	2.69624	up	--	--	--	3.5583e-12	1.90414	up
LOC106753912	7.43444	9.03611	7.32828	4.94376	4.22011	4.16989	3.97279	3.59335	4.42087	--	--	--	--	--	--	2.61306e-06	-1.07459	down
LOC106753914	0	0	0	5.38749	4.94077	4.89979	4.12137	4.73583	3.61118	4.64477e-40	Inf	up	--	--	--	2.50875e-36	Inf	up
LOC106753915	37.1186	34.9946	31.1735	137.553	154.021	157.6	150.153	171.292	166.414	7.46839e-38	1.9373	up	--	--	--	8.59388e-36	2.09481	up
LOC106753916	2.09281	2.17759	1.40691	1.63905	1.47315	1.17882	0.505054	0.894971	0.420484	--	--	--	--	--	--	0.000478565	-1.73558	down
LOC106753918	6.26638	3.97176	4.67913	239.974	256.266	297.092	135.477	60.6089	91.2087	2.55084e-117	5.81409	up	1.75729e-10	-1.5012	down	1.42373e-09	4.32339	up
LOC106753919	3.97779	3.38745	4.93507	6.45846	6.3	6.39468	8.16436	8.28494	8.33792	--	--	--	--	--	--	9.30102e-06	1.05579	up
LOC106753920	1.26657	1.07576	1.18854	41.3858	49.1399	52.4732	11.2603	13.9115	15.1286	3.64966e-81	5.41186	up	4.70539e-25	-1.86537	down	2.54763e-32	3.558	up
LOC106753922	4.25343	3.59179	3.93063	29.3259	35.0452	36.1583	24.6427	25.8775	23.4505	4.26634e-64	2.98456	up	--	--	--	4.39145e-44	2.54416	up
LOC106753924	0	0.153308	0.204844	0.945088	1.15316	0.288778	1.09585	2.26447	1.38296	0.00822297	2.76998	up	--	--	--	2.20007e-07	3.8351	up
LOC106753925	17.8236	24.9227	12.6676	22.4375	26.6602	23.0461	18.8554	20.5752	19.0546	2.03995e-11	1.03278	up	--	--	--	--	--	--
LOC106761467	0.37632	0.716608	0.666552	2.10465	1.29883	1.67011	2.44918	3.61532	2.10512	0.000796138	1.57464	up	--	--	--	1.06528e-07	2.38273	up
LOC106753928	4.53713	3.69503	3.64279	4.76043	4.59039	5.80941	1.76087	1.41223	1.25491	--	--	--	1.25152e-17	-1.75851	down	1.89e-10	-1.50441	down
LOC106753929	9.32509	7.72037	6.15809	18.9938	18.7806	22.2235	19.3298	20.562	18.5325	1.18703e-12	1.16477	up	--	--	--	3.40499e-12	1.17118	up
LOC106753931	0.727081	0.662789	0.204001	12.1993	14.1223	14.5823	17.2914	19.7356	18.3245	2.07167e-45	4.66247	up	--	--	--	7.60913e-65	5.13283	up
LOC106753933	247.396	289.293	283.634	19.9197	18.1246	19.273	19.5497	19.1563	20.6509	1.25305e-102	-3.91953	down	--	--	--	3.31667e-79	-3.83967	down
LOC106753934	0.288757	0	0.165111	12.6041	19.8807	16.6107	31.9221	29.9511	30.2483	3.97607e-36	6.61936	up	--	--	--	7.0075e-182	7.56503	up
LOC106753936	6.54573	6.2086	5.93904	24.0578	23.5473	27.2707	10.0707	8.7424	8.89269	8.66568e-30	1.84217	up	2.0272e-22	-1.39678	down	--	--	--
LOC106753937	0.382074	0.7065	0.191037	356.079	385.644	419.539	435.274	299.328	424.511	0	9.87697	up	--	--	--	9.45752e-82	9.89214	up
LOC106753938	75.1729	80.0138	74.7903	29.0001	30.3087	32.0404	33.9351	32.3587	34.228	5.35974e-20	-1.34961	down	--	--	--	4.82377e-14	-1.1963	down
LOC106753939	10.9189	13.7539	13.2224	37.279	36.3482	38.8896	28.4881	27.5141	26.6887	1.33048e-18	1.37753	up	--	--	--	--	--	--
LOC106753940	37.6228	29.1559	37.0099	162.915	191.714	188.457	115.289	126.474	113.095	4.52659e-49	2.23247	up	--	--	--	7.85632e-25	1.64502	up
LOC106768091	0.2217	0.239594	0	0.0717723	0.119708	0.0826538	0.802136	0.752351	0.462085	--	--	--	1.82269e-06	3.58427	up	0.00109764	2.13167	up
LOC106753943	8.84599	7.68934	8.43418	21.8164	19.9084	20.2678	17.3511	15.9088	16.8448	2.86375e-09	1.20621	up	--	--	--	--	--	--
LOC106753944	6.08315	4.03554	6.09685	325.65	404.443	411.578	235.484	217.54	214.473	3.44236e-108	6.12265	up	--	--	--	4.2536e-164	5.36292	up
LOC106753945	286.885	346.203	326.505	68.6101	66.4086	72.3203	44.2055	44.193	40.574	4.36409e-49	-2.35199	down	--	--	--	8.67156e-61	-2.99925	down
LOC106753946	3.97826	1.78348	1.8431	6.61506	5.98277	6.7876	4.68979	4.27071	4.27012	4.3181e-11	1.57836	up	--	--	--	--	--	--
LOC106753948	0.11725	0.125701	0.465133	320.577	421.611	441.116	254.865	359.285	372.09	2.91971e-114	10.9035	up	--	--	--	2.4474e-89	10.6584	up
LOC106753950	1.30656	0.618219	1.00139	10.3176	9.07657	10.6597	7.67074	7.4454	7.83801	9.35511e-42	3.12281	up	--	--	--	6.78477e-32	2.77733	up
LOC106753951	16.6552	13.5473	14.0069	1.12004	0.740246	0.400154	5.1808	5.55164	4.91214	1.52509e-55	-4.41583	down	1.98875e-19	2.82423	up	4.67388e-14	-1.5755	down
LOC106753953	2.33554	1.775	1.58977	25.829	28.6936	28.697	27.9939	41.5696	32.0769	6.09498e-80	3.69017	up	--	--	--	1.22005e-32	3.97764	up
LOC106753957	4.08415	3.86852	4.75719	15.3663	17.857	20.4566	16.2667	17.0679	18.3956	1.28396e-20	1.89769	up	--	--	--	1.58294e-23	1.86488	up
LOC106753958	3.0675	2.98148	1.55098	6.60318	6.95777	7.33532	8.87528	7.99559	7.97554	6.40517e-06	1.362	up	--	--	--	6.51163e-09	1.6345	up
LOC106753959	4.35633	4.21052	3.1015	2.62922	0.948186	0.962084	2.33013	2.27699	3.06349	0.00233699	-1.55909	down	--	--	--	--	--	--
LOC106753960	4.42163	5.82025	5.50609	14.3343	12.2415	12.3311	11.4402	11.1379	11.286	2.57976e-09	1.17063	up	--	--	--	3.56478e-07	1.01142	up
LOC106753962	14.0703	14.1785	14.1487	6.34271	7.19607	7.89374	6.19354	6.26218	7.09978	2.31682e-12	-1.16518	down	--	--	--	2.74109e-13	-1.24769	down
LOC106753963	31.0889	33.7379	33.5261	74.2565	88.799	80.8464	80.2092	89.879	74.5082	2.40874e-17	1.26156	up	--	--	--	2.54873e-16	1.299	up
LOC106753967	40.5137	48.7293	42.5852	16.3452	16.8031	18.7821	24.358	24.3819	23.4503	2.87296e-21	-1.41678	down	--	--	--	--	--	--
LOC106753968	1.00593	0.137943	0.634218	26.9706	23.2721	23.8091	18.1009	17.3564	13.4632	1.32692e-70	5.42286	up	--	--	--	3.32923e-50	4.84351	up
LOC106753969	0.543313	1.05361	1.2465	16.2636	15.1334	16.1543	20.3529	22.0834	23.5336	1.45353e-61	3.96908	up	--	--	--	4.32994e-87	4.48895	up
LOC106753970	10.3236	7.43732	5.78659	47.7125	45.0124	41.6143	90.2256	99.5182	93.8712	1.73183e-35	2.49218	up	1.47742e-14	1.08368	up	3.5712e-81	3.58876	up
LOC106753971	7.85097	10.0608	6.62954	4.29511	2.91562	3.57483	3.62031	3.72339	3.20117	1.83633e-06	-1.28071	down	--	--	--	3.64937e-06	-1.19609	down
LOC106753972	13.3026	14.4712	15.2531	0.771913	1.01707	1.13836	1.55396	1.73919	1.62114	2.75254e-43	-4.02911	down	--	--	--	1.95144e-33	-3.12305	down
LOC106753973	48.6695	62.837	54.6287	13.6839	15.4156	17.6485	6.18121	6.06902	6.24928	1.87195e-31	-1.90522	down	3.04114e-17	-1.32109	down	1.82541e-63	-3.21551	down
LOC106753974	267.138	305.069	255.224	97.2527	97.6718	96.0193	105.712	102.513	106.846	6.38007e-27	-1.69391	down	--	--	--	6.42645e-18	-1.51397	down
LOC106753975	2.13231	1.2726	1.49291	17.9525	15.8774	17.7758	17.7055	26.4164	25.8925	5.32754e-52	3.24134	up	--	--	--	7.21551e-24	3.71672	up
LOC106753976	123.909	119.541	125.032	45.0613	51.4746	58.7026	47.3172	55.091	54.6204	2.39766e-17	-1.24596	down	--	--	--	1.62358e-15	-1.26968	down
LOC106753977	0.676921	0.328509	0.148712	2.35988	2.33197	3.02846	2.29635	1.6621	1.94473	1.46215e-15	2.52763	up	--	--	--	2.47257e-09	2.16971	up
LOC106753980	106.574	123.778	126.224	25.7107	25.1876	26.0784	21.8446	23.6931	24.4689	8.1406e-53	-2.32447	down	--	--	--	5.69786e-49	-2.42884	down
LOC106753981	2.02969	5.86459	4.40334	13.9326	16.646	18.083	13.1619	13.5358	14.3338	7.17107e-13	1.85302	up	--	--	--	3.65989e-14	1.61367	up
LOC106753984	16.2673	19.59	17.2439	5.63471	5.29028	5.28817	5.57066	4.43541	5.05965	5.52964e-28	-1.83776	down	--	--	--	4.81811e-28	-1.89403	down
LOC106753985	75.9068	81.8984	85.838	5.51882	6.58933	5.38423	7.72364	7.3628	7.98413	2.0748e-112	-3.93038	down	--	--	--	1.29263e-86	-3.49093	down
LOC106753986	0.930693	0.707251	0.833772	3.6087	4.36503	4.04462	3.7687	3.18337	3.6225	1.39845e-13	2.14476	up	--	--	--	6.09508e-12	1.98413	up
LOC106753987	0.64086	0.269429	0.385851	4.90529	5.83551	6.41188	3.84071	4.07191	4.08051	8.55424e-31	3.47434	up	--	--	--	1.62008e-21	2.99175	up
LOC106753988	0	0	0	4.43875	4.66751	5.06033	9.53782	4.42543	5.67845	8.37926e-40	Inf	up	--	--	--	4.00591e-11	Inf	up
LOC106753989	85.4147	90.8542	101.966	52.5547	58.4683	62.1321	32.2287	31.1796	34.1425	--	--	--	--	--	--	9.10574e-22	-1.52593	down
LOC106769302	4.10703	3.14273	3.88817	4.59039	3.4311	3.51132	7.92255	11.0981	9.26555	--	--	--	2.78174e-10	1.37836	up	1.89914e-10	1.48018	up
LOC106753991	1.52125	2.22466	2.20124	5.40354	7.71969	7.31354	3.86077	8.1537	5.30314	2.47676e-09	1.57466	up	--	--	--	0.00646038	1.34762	up
LOC106753992	37.0246	44.7594	38.3659	9.89007	11.7057	12.924	16.1182	15.3473	18.8587	2.812e-32	-1.88876	down	--	--	--	1.62464e-16	-1.33389	down
LOC106753993	1.56982	1.44944	1.62327	32.9687	37.1819	39.8773	32.9463	31.6027	27.8265	4.15063e-116	4.43301	up	--	--	--	1.47101e-98	4.22899	up
LOC106753994	220.617	276.168	262.092	74.349	82.8889	79.8606	113.965	118.568	119.66	7.81361e-30	-1.73882	down	--	--	--	3.70245e-11	-1.1326	down
LOC106753995	0.435955	0.66374	0.484005	13.8033	13.749	15.5565	3.10377	3.25574	2.82139	1.72077e-66	4.58334	up	9.48265e-33	-2.20008	down	1.41879e-11	2.39447	up
LOC106753996	61.3314	66.598	62.2882	30.9092	33.758	31.3404	46.8246	51.2654	54.0151	6.42509e-13	-1.07711	down	--	--	--	--	--	--
LOC106753997	27.8134	27.7561	30.4337	12.9166	14.7273	13.0764	15.7816	16.2306	15.6133	3.23193e-12	-1.22962	down	--	--	--	--	--	--
LOC106754000	297.355	310.777	332.515	158.427	171.58	174.738	133.566	176.024	162.119	--	--	--	--	--	--	2.88049e-09	-1.00516	down
LOC106754002	239.045	318.219	297.307	83.6747	115.789	117.333	72.5455	82.609	77.2856	1.1681e-13	-1.37924	down	--	--	--	1.32588e-24	-1.88511	down
LOC106754004	75.2568	91.8417	82.8723	27.5048	26.4898	25.8855	22.7064	21.225	20.6308	1.5211e-33	-1.80878	down	--	--	--	7.9135e-38	-2.08352	down
LOC106754006	55.4761	71.6523	68.7933	11.9747	10.7729	12.4518	8.79992	10.1933	9.01831	1.69109e-37	-2.64257	down	--	--	--	5.84854e-42	-2.95112	down
LOC106754008	4.43126	1.90731	3.01546	7.33781	8.34436	7.52493	12.7449	17.1025	15.3276	7.9357e-06	1.28416	up	2.73197e-07	1.01155	up	2.01617e-21	2.30782	up
LOC106754009	0.0333869	0	0.0164392	0.255219	0.313727	0.18613	0.494053	0.792842	0.605277	8.88883e-09	4.17531	up	3.31618e-05	1.36804	up	2.18502e-21	5.55757	up
LOC106754010	5.33559	7.0257	3.05849	22.7732	21.7398	23.1947	23.1587	25.0037	26.4925	4.35794e-16	2.03392	up	--	--	--	2.75476e-20	2.19571	up
LOC106754011	1.24986	0.632864	0.765821	0.653262	0.601982	0.587477	1.51965	0.904366	1.25399	--	--	--	0.00543156	1.00115	up	--	--	--
LOC106754014	5.03202	8.10571	5.13412	46.6634	53.9888	53.6904	32.1559	40.0505	36.7526	4.46662e-31	2.84754	up	--	--	--	3.68446e-21	2.39153	up
LOC106754016	174.287	178.619	205.919	47.0319	50.5624	48.9738	28.0173	32.7733	30.7616	3.21821e-41	-2.04753	down	--	--	--	2.95015e-59	-2.71517	down
LOC106754022	0.207793	0.441362	0.618209	2.61383	1.48374	2.62539	1.96584	3.27871	3.48196	6.74421e-05	2.62008	up	--	--	--	7.68553e-07	3.02236	up
LOC106754980	0.427705	0.426891	0.739001	2.18522	1.68643	1.75175	10.1175	9.12788	7.51717	0.00106765	2.08057	up	8.40846e-12	2.22545	up	3.58076e-21	4.31778	up
LOC106754024	2.63376	2.0447	3.62579	0.065244	0	0	0.101754	0.0514859	0.112839	2.5253e-15	Inf	down	--	--	--	2.767e-13	-5.67905	down
LOC106754026	7.91073	10.137	8.78783	0.656001	0.0788087	0.334437	0.799159	0.0730091	0.161177	6.60996e-32	-5.35473	down	--	--	--	3.6911e-33	-5.33382	down
LOC106754029	2.62893	1.89219	0	1.62418	3.38439	2.45768	5.52543	5.07213	7.87741	--	--	--	--	--	--	0.00264884	2.11749	up
LOC106754032	40.2837	54.9623	49.3136	0.169263	0.129489	0.0895607	0.237671	0.12134	0.306392	3.86787e-101	-8.87721	down	--	--	--	1.96307e-93	-7.93568	down
LOC106754037	10.6066	5.61689	12.6433	0.114134	0.806746	1.12456	2.58314	1.53166	2.87002	1.09436e-08	-3.98264	down	0.00343815	1.85605	up	8.49705e-05	-2.12233	down
LOC106754042	309.383	424.589	383.217	29.8924	39.378	38.7908	38.0095	35.7783	43.67	5.07736e-56	-3.32526	down	--	--	--	1.57109e-52	-3.1574	down
LOC106754043	0.742076	0	0.244397	21.8604	23.5247	22.8503	11.2796	9.64228	10.1844	2.99092e-96	6.06109	up	2.56961e-11	-1.09852	down	1.16926e-50	4.97541	up
LOC106754044	959.008	974.947	1091.69	311.273	351.625	364.512	224.603	303.377	284.205	3.89512e-17	-1.43387	down	--	--	--	8.22164e-21	-1.7927	down
LOC106754045	8.21027	9.49158	11.0058	19.4382	16.7593	19.2873	6.77123	6.26536	6.91287	--	--	--	2.86072e-14	-1.43889	down	--	--	--
LOC106754046	27.1732	30.2955	26.0473	15.5922	18.1004	17.9391	13.3024	15.1247	12.8141	--	--	--	--	--	--	3.08257e-10	-1.14488	down
LOC106754047	7.11775	6.44858	5.89059	4.97779	4.68576	3.44269	10.6343	12.2353	11.078	--	--	--	5.85895e-06	1.34077	up	--	--	--
LOC106754048	34.0283	36.7657	39.6053	12.0029	12.1731	12.083	11.9288	12.7033	12.8433	5.84482e-28	-1.87795	down	--	--	--	4.05256e-25	-1.80328	down
LOC106754049	5.03925	6.30952	4.89736	23.8015	29.5492	29.4519	17.0588	19.6671	19.4493	2.66417e-32	2.24522	up	--	--	--	4.20999e-19	1.70031	up
LOC106754052	0.850224	0.185344	0.779578	15.1505	17.7204	17.4017	7.45776	8.1095	8.04759	2.5814e-61	4.77758	up	1.83644e-09	-1.08037	down	6.77064e-30	3.7087	up
LOC106754053	0	0	0	3.00055	2.59128	3.36911	8.92305	5.13194	8.27201	3.5048e-20	Inf	up	0.000559337	1.34051	up	2.28418e-23	Inf	up
LOC106754054	0.153027	0.111429	0.100315	1.33135	1.58938	1.32098	1.81121	2.28442	2.13597	1.20705e-11	3.63597	up	--	--	--	8.37465e-19	4.24156	up
LOC106754056	0.99854	0.164787	0.696419	1.64213	2.52727	2.5634	1.19196	1.22068	1.06442	2.0894e-05	1.89789	up	--	--	--	--	--	--
LOC106754060	1.16069	0.696795	0.322178	3.9208	4.71448	4.194	2.43877	3.55276	3.06558	4.48415e-10	2.52769	up	--	--	--	1.40345e-06	2.05093	up
LOC106754062	0.247673	0.136053	0.126714	23.2774	19.5353	24.9726	9.30786	5.46425	3.91407	3.07719e-78	7.50681	up	1.16634e-13	-1.85272	down	3.66937e-08	5.66496	up
LOC106754063	0.428437	0.0575327	0	1.49316	1.45171	1.03702	1.54844	2.78684	1.83639	4.95303e-09	3.03154	up	--	--	--	3.31598e-09	3.70387	up
LOC106754064	5.99265	3.57821	6.7719	39.5781	38.4908	39.7717	23.5773	24.9431	30.758	1.52077e-33	2.84687	up	--	--	--	2.73566e-20	2.28167	up
LOC106754066	0.240031	1.61184	1.29597	5.47192	5.93571	7.23596	4.16675	3.67175	4.45653	1.57408e-12	2.60163	up	--	--	--	8.56425e-07	1.95248	up
LOC106754067	1.19491	1.18852	1.79624	7.0505	5.12763	5.43943	7.68508	5.21397	7.71163	4.11569e-10	1.9923	up	--	--	--	1.57302e-10	2.30818	up
LOC106754068	21.8553	32.3122	39.0788	14.4752	15.1051	16.2684	7.31598	7.33335	7.85247	0.000999779	-1.14228	down	1.00896e-05	-1.03403	down	3.54482e-07	-2.1651	down
LOC106754070	68.2708	82.5341	81.5723	11.0212	14.9597	13.855	11.4783	9.87377	8.24316	1.12825e-49	-2.61493	down	--	--	--	7.61283e-60	-3.03851	down
LOC106754071	0.259908	0.139123	0.00155807	121.91	117.756	143.318	22.9131	28.2	24.8304	1.76555e-184	10.2499	up	2.06887e-50	-2.31899	down	3.4567e-88	7.94424	up
LOC106754072	631.992	687.624	726.891	4.14806	3.82121	4.17142	5.33711	5.63228	5.90593	1.60172e-245	-7.38273	down	--	--	--	2.24605e-182	-6.91425	down
LOC106754073	16.9891	28.6604	22.7735	2.85918	2.63605	4.2538	2.51525	3.82033	2.64848	1.06098e-12	-2.90994	down	--	--	--	3.71688e-13	-3.00844	down
LOC106754074	20.6644	26.1963	24.8416	1.24496	1.14876	1.22205	1.02474	1.05552	1.23681	4.8537e-77	-4.42867	down	--	--	--	2.10182e-76	-4.49408	down
LOC106754076	20.396	17.8527	17.1304	7.86298	7.55585	7.15482	6.77776	7.77829	5.63042	1.26121e-09	-1.25121	down	--	--	--	3.17669e-12	-1.43579	down
LOC106754077	3.53495	3.89068	4.32493	7.76337	7.55205	8.34083	7.77013	11.3955	9.11412	--	--	--	--	--	--	0.000170368	1.17744	up
LOC106754078	0	0	0	1.48946	1.36023	1.45739	0.353234	0.177314	0.321116	3.28049e-17	Inf	up	4.75836e-08	-2.36558	down	--	--	--
LOC106754079	2.36949	1.76007	1.37695	8.20723	7.8511	7.48576	4.08085	5.06862	4.76247	5.14658e-07	2.07422	up	--	--	--	0.00261388	1.35394	up
LOC106762320	2.12047	2.84179	2.30607	2.50348	2.57603	2.42491	6.70882	8.74322	9.33793	--	--	--	1.54202e-15	1.8064	up	1.01926e-12	1.79994	up
LOC106754082	0	0	0.265616	2.82882	4.69043	3.86404	2.91188	2.25087	2.25727	1.49954e-16	5.59863	up	--	--	--	2.92875e-12	4.98597	up
LOC106754085	0.0665066	0.14464	0	0.540274	0.586396	0.44098	0.416894	0.697015	0.654824	7.12987e-05	3.2182	up	--	--	--	7.32669e-06	3.45624	up
LOC106754086	1.92139	2.58399	2.00383	0.793753	0.675946	0.798951	0.991389	0.791843	0.954967	0.000359822	-1.6268	down	--	--	--	0.00383836	-1.23592	down
LOC106754087	0.616461	0.665509	0.207253	5.71268	8.26875	4.52085	20.9009	26.1129	21.8187	2.79453e-09	3.83339	up	1.38406e-17	1.89831	up	6.47654e-52	5.7446	up
LOC106754088	0.183882	0.196784	0	0.751893	1.13378	0.93606	0.883092	0.942637	1.0801	1.95857e-06	2.91064	up	--	--	--	3.47079e-07	3.0074	up
LOC106754091	0	0	0	7.27603	7.78681	4.33295	90.5016	115.65	114.275	2.39028e-13	Inf	up	1.67724e-58	4.07567	up	3.33309e-100	Inf	up
LOC106754092	0.392575	0	0	2.44165	2.55022	1.65125	2.60777	2.58834	3.43862	2.59211e-08	4.3737	up	--	--	--	2.40049e-10	4.68881	up
LOC106754098	1.02386	0	0	2.43244	1.87519	2.02764	6.26545	9.60694	8.74793	--	--	--	1.49748e-05	2.04342	up	2.34695e-11	4.84773	up
LOC106754100	0	0.199853	0.123301	0.517545	0.480375	0.615587	1.2755	1.46283	1.01153	0.000565929	2.41683	up	0.0025994	1.25286	up	4.08363e-10	3.67934	up
LOC106754101	2.34898	3.49152	2.81488	8.90962	7.97413	11.0729	6.78161	4.06729	5.42116	2.45486e-12	1.59272	up	--	--	--	--	--	--
LOC106754102	0.0740423	0.160168	0.217668	3.17988	3.37192	4.66547	5.33029	7.63365	6.50764	5.84161e-22	4.73477	up	--	--	--	6.28329e-40	5.57654	up
LOC106754105	14.3926	18.6561	17.3156	4.01306	3.61058	3.98439	4.56799	4.30726	4.73437	2.16908e-24	-2.15105	down	--	--	--	2.53346e-20	-1.89129	down
LOC106754106	5.30531	4.82994	4.48704	15.9433	12.3146	12.0742	13.2988	14.6747	15.1399	4.64905e-10	1.24652	up	--	--	--	1.26428e-14	1.38592	up
LOC106754107	109.335	123.275	124.216	38.6828	34.3009	32.5186	42.5681	40.4549	42.2203	1.01423e-32	-1.77417	down	--	--	--	1.3608e-20	-1.49206	down
LOC106754108	64.7797	83.337	84.1585	27.1386	31.5868	33.4291	21.9229	23.0227	23.2139	2.98915e-25	-1.80631	down	--	--	--	9.85575e-34	-2.22096	down
LOC106754110	0.660074	0.47833	0.464211	3.51463	4.25043	2.86548	2.49373	4.72901	4.78296	1.60132e-06	2.85715	up	--	--	--	1.42417e-06	2.96263	up
LOC106754113	24.8338	30.6864	30.0208	21.8368	21.9764	22.7146	15.2954	14.4427	10.8352	--	--	--	--	--	--	3.35925e-11	-1.16036	down
LOC106754114	3.45474	5.79152	3.8878	9.03521	8.88845	10.6884	11.3554	11.4294	13.7766	--	--	--	--	--	--	1.3328e-12	1.37321	up
LOC106754115	1.65469	1.65156	1.50819	7.83538	6.83096	7.2582	8.56989	7.14924	6.77592	2.93969e-23	1.98739	up	--	--	--	6.04295e-25	2.0443	up
LOC106754116	489.028	510.28	533.653	69.9942	59.4359	62.1245	144.581	165.793	177.586	6.0727e-83	-3.043	down	3.75304e-23	1.36987	up	2.64316e-23	-1.66022	down
LOC106754119	1.492	1.30926	1.19731	14.6507	13.1436	13.6977	14.4261	10.9575	12.7729	4.0472e-44	3.20945	up	--	--	--	1.03744e-27	3.20798	up
LOC106754122	1.29224	1.01942	1.18659	8.40829	9.2201	9.17005	8.95414	8.39897	8.70951	7.09366e-48	3.13225	up	--	--	--	1.01053e-45	3.06585	up
LOC106754125	1.63587	7.15555	2.95785	32.1526	8.79149	4.01286	16.914	17.482	17.523	--	--	--	--	--	--	1.48309e-19	2.17379	up
LOC106754126	0	0	0	11.1792	11.4228	12.7879	16.6861	15.3971	11.727	7.74487e-62	Inf	up	--	--	--	4.56225e-52	Inf	up
LOC106754128	0.0710227	0.0756413	0	6.83059	7.5933	6.61483	7.12941	7.73414	8.23132	2.76454e-50	7.93113	up	--	--	--	1.0937e-57	8.10566	up
LOC106754129	117.659	145.058	116.11	59.8049	68.2737	68.2761	86.0228	111.012	100.457	8.4734e-14	-1.10105	down	--	--	--	--	--	--
LOC106754131	8.3115	10.4828	8.78603	29.2388	31.0458	30.4667	31.801	42.3534	39.1503	3.33945e-20	1.68392	up	--	--	--	1.46602e-27	2.0388	up
LOC106754133	6.33426	7.82161	6.90656	21.1588	27.0272	26.4201	16.0196	17.4165	18.0302	7.78956e-22	1.65013	up	--	--	--	1.14727e-11	1.1294	up
LOC106765250	0.196099	0.141219	0.0325483	2.50697	2.67686	2.83258	3.03992	2.19948	2.9287	2.78592e-31	4.49969	up	--	--	--	2.56429e-31	4.55481	up
LOC106754135	0.942244	0.704023	0.717975	15.2166	15.9895	17.6227	16.2139	13.8395	15.2053	1.84024e-93	4.20947	up	--	--	--	1.64612e-86	4.1287	up
LOC106754136	63.0467	80.9514	81.7542	17.4147	21.6414	20.7062	20.2603	20.4824	22.2414	5.84802e-19	-1.76597	down	--	--	--	1.32434e-17	-1.66144	down
LOC106754137	22.0233	22.9732	19.5951	143.207	148.747	152.554	119.798	136.207	134.574	1.30607e-64	2.66174	up	--	--	--	1.68205e-48	2.50843	up
LOC106754139	1.04667	0.739983	0.823734	7.32257	9.47052	7.02048	20.0699	19.4902	21.1174	2.47309e-24	3.07717	up	1.49356e-19	1.36327	up	7.83248e-94	4.45254	up
LOC106754140	4.66742	4.42205	3.85182	19.6757	13.4799	11.6512	24.0283	25.2123	27.9333	2.16089e-06	1.72037	up	--	--	--	2.0715e-45	2.55256	up
LOC106754141	12.7731	12.5285	12.575	4.47901	4.04509	3.97385	3.85277	3.51426	3.66311	1.08197e-20	-1.7081	down	--	--	--	5.4672e-23	-1.84218	down
LOC106754142	2.29758	2.14854	1.73214	5.44193	5.89759	5.75777	5.49918	5.16877	5.89295	6.86153e-11	1.38823	up	--	--	--	3.68834e-11	1.38121	up
LOC106754143	2.48828	1.99856	2.90387	13.198	13.4517	13.5916	18.9993	17.1557	21.8736	1.6877e-23	2.32171	up	--	--	--	1.95372e-38	2.88802	up
LOC106754146	28.7735	33.7603	33.5019	14.8648	13.4671	13.9836	15.5276	14.8942	15.0814	9.92253e-14	-1.23058	down	--	--	--	1.11731e-10	-1.08481	down
LOC106754147	22.5422	24.2432	18.1337	7.67498	6.94372	6.67102	10.7358	8.09224	9.10804	9.24052e-18	-1.65254	down	--	--	--	3.27808e-10	-1.18545	down
LOC106754148	1.55528	2.18773	1.42747	5.61033	4.74465	4.95892	6.07808	5.81625	4.99753	1.03807e-08	1.47409	up	--	--	--	5.58688e-12	1.67527	up
LOC106754149	8.19968	6.40126	6.10133	112.72	144.138	149.472	122.205	168.961	165.827	6.9328e-50	4.3534	up	--	--	--	6.61205e-38	4.4855	up
LOC106754151	28.9844	27.5346	32.6601	13.9733	13.7085	13.3285	25.8751	23.1749	26.8959	1.21664e-13	-1.19963	down	--	--	--	--	--	--
LOC106754152	0.129527	0.282087	0	119.62	136.061	149.707	91.7888	117.702	131.552	2.45285e-207	10.8175	up	--	--	--	2.01713e-85	10.5856	up
LOC106754153	0.281975	0	0	3.77045	4.17843	4.51472	1.75182	1.70487	1.86662	2.86382e-24	5.54482	up	6.55722e-05	-1.19619	down	8.61519e-12	4.36256	up
LOC106754154	0.48213	0.490732	0.518735	5.51225	5.6276	7.80922	3.08561	3.22428	2.965	2.16243e-21	3.4783	up	2.69036e-05	-1.03119	down	1.06598e-16	2.45748	up
LOC106754155	777.971	811.503	894.106	453.836	489.434	495.957	307.707	328.498	314.59	--	--	--	--	--	--	6.06716e-13	-1.33094	down
LOC106754156	1.21325	1.11515	1.08014	34.9582	40.814	47.6219	14.1483	11.5399	10.338	6.9565e-59	5.16707	up	1.93497e-16	-1.75139	down	5.70726e-30	3.42575	up
LOC106754160	2.63867	2.69528	2.2379	11.662	12.9386	12.8802	12.153	11.4051	11.2963	5.18266e-27	2.18209	up	--	--	--	1.14301e-25	2.12609	up
LOC106754163	103.065	118.437	107.713	8.62029	8.39171	7.16729	9.46885	8.6032	10.141	1.35017e-121	-3.91816	down	--	--	--	4.59266e-98	-3.68925	down
LOC106754164	1.08804	1.73587	0.691825	10.2318	10.4649	11.186	12.2188	12.49	12.5393	2.12512e-25	3.13255	up	--	--	--	4.89004e-33	3.38702	up
LOC106754166	1.35719	0.872705	0.928004	10.9922	12.3486	13.4386	9.77262	8.80477	8.55328	1.31419e-41	3.48621	up	--	--	--	1.93265e-31	3.08646	up
LOC106754167	8.02443	9.83015	11.377	19.6186	18.1466	20.2486	30.9307	30.64	37.6986	--	--	--	--	--	--	2.27466e-20	1.66514	up
LOC106754168	1.70294	2.68934	1.41125	8.94065	9.18975	9.3032	7.48895	7.42098	7.39588	2.59762e-13	1.88605	up	--	--	--	2.7661e-10	1.63388	up
LOC106754170	15.1401	18.203	16.7048	7.66617	8.00722	9.08062	6.2893	5.78305	6.12173	3.92241e-11	-1.14932	down	--	--	--	8.23823e-18	-1.55716	down
LOC106754171	20.6326	27.5833	23.2196	6.98891	8.28449	8.77643	7.52414	9.44088	9.89181	2.10596e-19	-1.70468	down	--	--	--	1.41156e-15	-1.50468	down
LOC106754172	251.593	291.365	287.296	31.9742	38.5678	41.0179	46.0175	46.9555	52.0635	8.63931e-69	-2.87586	down	--	--	--	1.05377e-43	-2.50309	down
LOC106754173	40.0784	41.9817	40.3288	17.9295	12.7059	12.3767	17.1215	17.3834	21.0373	1.0845e-19	-1.4497	down	--	--	--	8.81354e-12	-1.1113	down
LOC106754174	0.20321	0	0.127914	0.752317	1.01267	0.74234	19.4518	12.5434	21.2109	4.20507e-06	3.00443	up	1.59039e-17	4.44905	up	1.30641e-29	7.46614	up
LOC106754175	3.56799	2.75009	2.14151	128.91	126.01	137.35	318.6	224.381	328.358	2.04738e-167	5.48121	up	4.97114e-06	1.16754	up	4.97369e-51	6.66111	up
LOC106754178	107.028	111.906	124.836	53.5462	55.3369	55.5914	40.4275	46.9835	39.6903	1.04394e-12	-1.16753	down	--	--	--	2.24586e-19	-1.54746	down
LOC106754180	83.2785	99.6852	95.4557	28.0051	27.4322	29.2272	28.0319	26.3728	27.6381	2.62103e-31	-1.82866	down	--	--	--	5.32362e-26	-1.84116	down
LOC106754181	55.7834	56.2499	58.173	25.8196	28.2608	28.6971	17.582	20.7255	18.4357	5.27073e-14	-1.15663	down	--	--	--	1.65452e-24	-1.68055	down
LOC106754183	571.743	541.835	604.37	287.697	305.558	317.35	200.946	214.083	208.546	7.26936e-11	-1.03252	down	--	--	--	6.71575e-19	-1.55885	down
LOC106754184	2.14288	1.93203	1.15106	6.24678	5.18417	6.69953	6.51308	7.89097	7.95202	1.07651e-08	1.48654	up	--	--	--	3.21135e-14	1.83008	up
LOC106754185	13.7219	22.8381	16.6004	8.26979	3.82422	3.31531	3.85664	4.41383	4.64426	1.03549e-05	-1.83524	down	--	--	--	4.09575e-08	-2.08387	down
LOC106756430	8.80801	6.66591	9.92572	13.6329	17.0123	18.5391	24.8217	35.736	26.4275	--	--	--	--	--	--	3.73042e-10	1.72815	up
LOC106754190	0	0	0	0.460325	0.446826	0.429396	0.277032	0.490705	0.595645	1.59677e-08	Inf	up	--	--	--	5.52791e-09	Inf	up
LOC106754194	0.295758	0.956095	0.602807	16.0443	23.6303	24.5276	20.8136	31.064	23.8906	2.53442e-27	5.18136	up	--	--	--	2.39682e-33	5.41762	up
LOC106754206	4.55126	6.6803	4.69156	2.57788	2.26966	2.44534	3.07368	2.80242	2.67823	4.1042e-10	-1.36827	down	--	--	--	2.40674e-07	-1.07021	down
LOC106754211	0.181607	0	0	1.53165	1.23362	1.01558	1.48161	1.93292	1.41291	5.21591e-09	4.5126	up	--	--	--	9.30218e-12	4.90706	up
LOC106754212	6.0912	7.98538	7.68916	2.1492	3.02881	1.59325	4.0058	4.75316	5.18892	0.000303563	-1.61827	down	--	--	--	--	--	--
LOC106754214	0.203192	0	0	10.3488	9.24178	11.5409	9.38196	10.4542	12.1863	7.512e-51	7.40153	up	--	--	--	3.07991e-55	7.47898	up
LOC106754215	78.9106	83.4761	81.6812	30.4648	30.7699	29.9701	23.4023	25.6335	25.7764	2.3532e-20	-1.43701	down	--	--	--	5.23887e-25	-1.69694	down
LOC106754216	0.303712	0.335119	0.206044	24.316	27.9411	30.8184	20.1764	20.0785	20.6687	5.16232e-100	6.88269	up	--	--	--	1.86567e-89	6.46971	up
LOC106754218	46.4344	47.408	57.9386	9.55541	11.0315	11.9609	6.39591	6.93613	7.17672	2.24634e-26	-2.33021	down	--	--	--	1.15839e-34	-2.94405	down
LOC106754219	0.457881	0.20944	0.285426	2.97698	2.89987	2.2826	5.00502	5.57916	5.18977	6.61798e-13	3.09126	up	--	--	--	1.1423e-29	4.07721	up
LOC106754221	0.590335	0.214667	0.0974788	5.87712	6.24587	6.62087	1.90421	1.09755	1.55092	4.7238e-26	4.50158	up	8.99335e-13	-2.04367	down	1.39531e-05	2.47061	up
LOC106754222	2.12709	1.97401	1.28922	130.95	152.647	141.06	119.538	165.434	177.117	1.59766e-193	6.30618	up	--	--	--	1.84357e-48	6.39429	up
LOC106754223	0.477739	0.516859	0.387721	8.24535	7.24883	8.28402	7.51286	7.38405	7.7909	1.16532e-29	4.14019	up	--	--	--	1.33834e-29	4.07617	up
LOC106754224	1.36581	0.433633	1.04499	5.865	5.6024	6.05152	5.91651	5.51545	6.04441	1.38661e-16	2.62377	up	--	--	--	2.73475e-18	2.6754	up
LOC106754225	0.885917	0.483219	0.522806	2.81363	3.66976	3.85851	4.32267	4.06521	4.12852	1.89682e-11	2.21628	up	--	--	--	7.35941e-17	2.54937	up
LOC106754228	0.443099	7.65947e-10	0.440687	1.22588	0.855036	0.962899	1.23963	0.928547	1.26289	0.00282103	1.54167	up	--	--	--	0.0008539	1.65103	up
LOC106754229	0.167813	0	0.334921	14.1408	12.8733	10.6326	13.7345	13.9035	15.4506	1.08201e-63	6.36846	up	--	--	--	3.09007e-80	6.59366	up
LOC106754231	84.219	79.181	94.7201	43.0767	44.4206	44.8488	30.7151	35.8075	29.6674	--	--	--	--	--	--	1.33864e-15	-1.38113	down
LOC106754232	13.0835	15.2364	12.7828	4.32356	4.53236	3.98656	4.345	4.23969	4.22838	8.82702e-17	-1.67353	down	--	--	--	1.273e-16	-1.64726	down
LOC106754233	1.43557	1.92799	0.445624	1.76875	1.813	1.16255	15.2899	16.7111	12.2728	--	--	--	9.77715e-41	3.2824	up	1.69067e-40	3.42886	up
LOC106754235	1018.84	1232.52	1247.15	14.5888	20.5353	19.7972	20.7274	23.39	26.4397	1.08732e-182	-5.9723	down	--	--	--	6.17021e-134	-5.64058	down
LOC106754237	2.20548	1.30226	1.56088	75.6238	84.1386	99.1928	68.6912	37.6877	53.9381	1.47235e-65	5.90147	up	--	--	--	3.997e-19	5.17244	up
LOC106754240	85.7431	57.7362	60.5743	4.21101	2.75924	2.17458	25.6079	16.0765	12.0362	1.11815e-24	-4.59755	down	0.000182198	2.60129	up	2.36822e-08	-1.98282	down
LOC106754242	0.962003	0.637536	1.17587	3.79348	3.70437	3.11814	1.7439	0.828582	0.922698	1.46627e-06	1.89403	up	1.74174e-06	-1.62656	down	--	--	--
LOC106754243	252.044	292.24	329.641	1.96922	1.59823	1.62176	1.53243	1.0839	1.74691	5.84158e-144	-7.51473	down	--	--	--	3.98902e-145	-7.80627	down
LOC106754244	0.115042	0	0.115985	1.36726	1.71477	1.72515	1.14799	1.30639	0.745031	1.53075e-10	5.24791	up	--	--	--	4.24468e-08	4.69841	up
LOC106754245	7.70392	9.84853	10.8253	49.3094	51.9759	40.3232	37.5057	47.7021	38.6632	1.09275e-18	2.34798	up	--	--	--	7.92288e-16	2.13919	up
LOC106754246	0.402249	1.52745	1.34613	9.29286	4.88901	2.42693	5.78056	8.58099	6.41866	--	--	--	--	--	--	6.42399e-08	2.3848	up
LOC106754247	0.0826552	0	0	0.320333	0.400281	0.215762	1.74556	1.86612	2.07938	--	--	--	1.26903e-09	2.79344	up	3.44997e-16	6.82994	up
LOC106754250	16.5413	19.6923	21.0113	6.77299	5.73211	6.65781	3.43585	2.56327	3.07228	2.1142e-09	-1.56361	down	0.00065801	-1.15387	down	1.58115e-21	-2.70569	down
LOC106754252	22.4739	25.4601	29.0189	2.1278	1.26942	2.41277	0.47301	0.943781	0.785517	1.54016e-40	-3.97771	down	--	--	--	9.89981e-57	-5.38213	down
LOC106754254	7.75268	4.58919	4.09809	1.54276	1.75875	2.88729	0.520823	0.598984	0.789835	0.00342334	-1.74115	down	--	--	--	4.43274e-06	-3.46536	down
LOC106754255	0.515229	0.278593	2.58211	0.362256	0.406842	0.464162	1.70218	0.936377	1.85215	--	--	--	0.00486492	2.15054	up	--	--	--
LOC106754258	16.9896	19.5224	18.3363	5.6353	6.09892	6.52431	7.6403	6.45763	8.15487	1.62845e-23	-1.63739	down	--	--	--	7.52595e-16	-1.33831	down
LOC106754259	4.76001	5.04674	4.57606	5.30992	6.11341	6.25536	2.83472	2.32677	2.45954	--	--	--	6.18469e-07	-1.19428	down	0.00016927	-1.00553	down
LOC106754261	52.103	71.6172	64.3373	18.1849	20.115	22.1441	14.9075	15.8431	15.4387	7.91081e-15	-1.65769	down	--	--	--	2.89407e-19	-2.02245	down
LOC106754262	3.71196	5.59513	3.54186	18.2315	24.1708	23.0711	23.7414	31.9301	28.7306	7.72342e-21	2.19461	up	--	--	--	5.44735e-29	2.58105	up
LOC106754264	114.337	110.373	102.29	24.7203	26.185	26.903	28.0486	32.0465	27.0066	2.78733e-42	-2.07942	down	--	--	--	3.70692e-31	-1.86906	down
LOC106754267	1.82887	1.43292	0.667695	4.9901	8.30217	7.22394	9.8831	11.8924	11.6363	1.25278e-08	2.40087	up	--	--	--	4.72892e-20	3.11479	up
LOC106754268	1.56534	0.651616	0.773332	21.7572	17.2476	18.1812	15.8762	11.8921	13.1631	2.00761e-68	4.11797	up	--	--	--	6.26216e-34	3.67822	up
LOC106754269	0	0.548695	0.152179	3.70174	2.59364	3.19319	4.01646	4.01908	3.0589	2.57824e-17	3.82244	up	--	--	--	6.40223e-22	4.0782	up
LOC106754270	36.8462	46.3048	53.5247	10.1181	11.9306	12.7642	10.8978	12.0763	11.9327	8.71277e-33	-2.15685	down	--	--	--	1.18195e-34	-2.24639	down
LOC106754272	4.13094	5.26339	5.67482	8.63718	8.46094	9.01487	10.1618	10.8667	10.7109	--	--	--	--	--	--	4.82392e-07	1.02386	up
LOC106754273	0.75964	0.595134	0.871234	41.7319	47.6401	48.0389	22.7597	24.7027	26.5338	2.58384e-155	5.85675	up	--	--	--	9.23635e-97	5.00073	up
LOC106754274	6.17793	8.0151	4.50269	3.51005	3.65207	2.75496	4.32543	5.5347	4.84644	0.000877663	-1.03274	down	--	--	--	--	--	--
LOC106754275	20.0179	23.0695	20.594	10.149	11.5345	11.4589	9.87418	10.4046	10.1977	8.99765e-14	-1.17652	down	--	--	--	2.29178e-14	-1.2543	down
LOC106754280	32.9203	45.5045	40.4916	13.2711	8.72538	11.0757	13.5141	12.6443	14.9334	3.94927e-18	-1.99902	down	--	--	--	4.50623e-15	-1.64889	down
LOC106754293	0	0	0.830172	8.4984	4.96145	7.11029	2.3511	0.887315	0.427619	5.02328e-08	5.5602	up	8.97571e-05	-2.69785	down	--	--	--
LOC106754295	0.715191	0.619151	0.290395	0.79378	0.614131	0.807193	1.29967	1.13987	1.84225	--	--	--	--	--	--	0.00955469	1.50807	up
LOC106754302	16.5147	21.0253	16.9291	2.97008	3.28433	3.34425	3.64877	4.11882	2.82339	1.45694e-14	-2.53035	down	--	--	--	7.49414e-13	-2.31529	down
LOC106754306	0.151268	0.0549025	0.303426	5.25055	4.03956	4.31187	3.69489	5.03705	6.83612	8.98261e-36	4.8171	up	--	--	--	7.15875e-15	5.04367	up
LOC106754307	17.6906	25.5167	31.9063	8.75634	9.93043	10.914	13.5716	10.2761	13.2056	3.33465e-05	-1.44953	down	--	--	--	0.000732031	-1.12292	down
LOC106754311	0.0654022	0	0.257777	3.02229	3.60411	4.13239	2.62158	2.74	2.83989	1.27479e-29	5.05761	up	--	--	--	1.92451e-25	4.77134	up
LOC106754312	12.2546	10.4861	12.2813	4.03935	4.82447	5.11299	5.18231	4.68236	5.06974	8.35856e-13	-1.4004	down	--	--	--	5.00114e-11	-1.26615	down
LOC106754315	11.1338	11.2678	9.61087	5.96214	6.14973	5.67231	5.59961	4.87701	4.74773	--	--	--	--	--	--	7.0383e-08	-1.22688	down
LOC106754317	4.4913	3.62214	3.89335	3.78593	4.08127	3.26938	10.1565	11.4275	9.57033	--	--	--	3.12153e-16	1.55842	up	7.43237e-10	1.27463	up
LOC106754322	0.149548	0.106844	0.0497004	16.7467	17.276	17.4824	25.3409	31.6228	19.1808	1.00906e-131	7.66446	up	--	--	--	5.60382e-42	8.25858	up
LOC106754325	0.0452957	0.0996689	0.0449602	0.304823	0.238702	0.162336	1.66508	1.72799	1.08049	--	--	--	3.46952e-11	2.7699	up	2.74781e-20	5.22832	up
LOC106754329	0.259599	0	0	0.437235	0.406799	0.290988	1.86543	1.5616	1.52937	--	--	--	5.298e-08	2.1831	up	4.66303e-14	4.28577	up
LOC106754330	0.198066	0.758984	0.695114	815.56	949.05	1151.51	175.042	199.988	192.089	1.52969e-120	10.7475	up	7.83885e-21	-2.33533	down	1.61307e-247	8.42202	up
LOC106754331	0	0	0	0.316292	0.501111	0.24456	2.11174	2.27831	1.94665	--	--	--	1.4848e-14	2.69278	up	1.22184e-29	Inf	up
LOC106754335	24.5229	24.2796	23.5313	8.01365	7.91759	7.43162	9.09663	8.71453	9.3054	7.03255e-24	-1.76188	down	--	--	--	7.70914e-18	-1.50354	down
LOC106754337	5.95553	12.5435	8.23806	22.7032	24.2049	26.1216	13.8577	12.3558	11.9258	8.03279e-12	1.37775	up	--	--	--	--	--	--
LOC106754345	4.9839	6.07558	5.37426	59.5969	70.3508	68.7522	44.8381	51.3225	57.8226	8.8839e-93	3.66122	up	--	--	--	4.00149e-43	3.25857	up
LOC106754350	23.0673	30.3666	28.1358	9.5338	9.38928	8.6519	8.20489	9.26878	7.61348	3.42478e-21	-1.68681	down	--	--	--	5.37432e-22	-1.79299	down
LOC106754351	1231.83	1333.4	1587.84	67.598	65.8104	53.1437	115.268	115.415	116.893	6.48331e-64	-4.57852	down	--	--	--	3.20139e-47	-3.66142	down
LOC106754352	1.31668	3.18369	3.12133	19.6627	21.4243	20.1568	16.7764	18.518	17.8554	1.97097e-27	2.91969	up	--	--	--	2.00475e-24	2.73295	up
LOC106754353	0.234068	0	0	0.649228	3.42153	0.666303	5.61725	10.2688	9.47931	--	--	--	1.37596e-05	2.47283	up	1.44159e-17	7.54933	up
LOC106754356	17.0531	18.146	13.3044	26.0527	26.4812	26.248	31.748	36.2528	40.3316	--	--	--	--	--	--	7.24253e-17	1.34868	up
LOC106754363	29.8596	36.0255	36.3508	19.6888	20.6353	24.0732	13.415	13.6467	12.5426	--	--	--	--	--	--	1.76785e-17	-1.49492	down
LOC106754365	631.212	671.858	758.924	122.592	120.704	118.64	113.933	139.345	130.237	1.79805e-58	-2.53759	down	--	--	--	7.20661e-45	-2.46039	down
LOC106754367	20.7438	21.0016	19.0463	0.212457	0.1222	0.0823587	0.682617	0.674066	0.514855	5.89532e-95	-7.92495	down	--	--	--	2.4207e-78	-5.37679	down
LOC106754372	2.2877	2.34864	1.84873	0.754853	1.01022	1.34893	0.356928	0.484134	0.330363	0.000222444	-1.16982	down	0.000296571	-1.44437	down	3.43849e-13	-2.60496	down
LOC106754374	8.22435	4.15346	3.09114	46.0145	56.6487	59.6186	33.1238	29.5934	27.9405	4.12512e-40	3.30204	up	--	--	--	4.61696e-35	2.50037	up
LOC106754376	13.6466	5.72523	12.804	82.8595	93.2716	91.6575	52.8259	56.5932	47.5008	1.088e-66	3.05344	up	--	--	--	5.29728e-33	2.27689	up
LOC106754377	1.28407	0.909095	0.777629	44.2452	33.0026	36.7833	53.751	23.0231	15.9438	6.80928e-64	5.35284	up	--	--	--	9.2369e-05	5.02907	up
LOC106754382	4260.51	4125.69	4566.47	1651.59	1812.03	1845.16	1627.85	1962.51	1827.88	6.43021e-06	-1.12164	down	--	--	--	4.7952e-05	-1.10772	down
LOC106754385	15.371	18.831	17.6603	7.33587	6.57364	6.68943	5.41318	4.63861	5.83774	6.24612e-15	-1.45166	down	--	--	--	3.21412e-21	-1.80286	down
LOC106756334	0.291259	0.308513	0.173664	3.60694	3.56216	3.42532	3.8104	4.0135	4.95613	8.90471e-09	4.18099	up	--	--	--	5.19821e-13	4.76503	up
LOC106754387	3.50752	4.62322	4.62361	1.18374	1.64179	1.66302	3.76377	4.76221	4.00218	1.09292e-08	-1.62988	down	6.73406e-09	1.50727	up	--	--	--
LOC106754392	0.315515	0.387819	0.621514	2.9387	2.72858	2.49818	1.79917	1.61373	1.68891	1.9266e-14	2.52953	up	--	--	--	1.153e-07	1.88239	up
LOC106754399	1.29056	0.775361	0.58684	49.6105	61.4518	71.1645	35.6193	24.5026	40.5587	6.55579e-51	6.14971	up	--	--	--	9.99722e-24	5.30999	up
LOC106754406	4.11358	2.35582	1.70845	18.5374	15.4206	15.2564	10.8138	14.9493	12.4855	2.73929e-23	2.65312	up	--	--	--	1.97167e-14	2.28577	up
LOC106757636	0.749118	1.53703	1.06495	8.11653	7.2126	7.17669	8.33992	7.62336	7.35092	1.29276e-28	2.60984	up	--	--	--	2.92912e-32	2.68894	up
LOC106754409	111.693	127.773	128.582	19.2685	20.2251	22.2334	24.1746	27.7921	26.8057	2.78786e-66	-2.72341	down	--	--	--	1.02203e-45	-2.33064	down
LOC106754410	226.847	242.791	265.443	188.265	187.006	190.742	111.718	118.608	101.535	--	--	--	--	--	--	9.84937e-14	-1.1882	down
LOC106754414	29.494	34.8476	33.0557	19.7968	20.2785	25.1382	17.9575	12.0976	16.655	--	--	--	--	--	--	5.75166e-10	-1.02859	down
LOC106754417	1.54163	1.09723	1.08406	6.33298	5.30601	5.6861	8.32164	7.97759	7.29444	1.11254e-23	2.01472	up	--	--	--	1.32331e-38	2.50624	up
LOC106754419	110.431	132.831	121.86	54.4166	59.7276	63.9023	48.4699	51.0234	49.8343	4.42735e-14	-1.11819	down	--	--	--	5.63298e-16	-1.32477	down
LOC106754420	3.36977	3.53303	3.09588	9.48889	8.8309	8.10757	11.2357	10.1536	10.4019	3.58719e-08	1.29129	up	--	--	--	2.27206e-13	1.60371	up
LOC106754423	0.406949	0.222228	0	1.80103	2.56977	2.41287	3.32008	4.14685	3.4312	1.4188e-10	3.58789	up	--	--	--	1.82406e-18	4.31279	up
LOC106754424	0.402338	0.514087	0.136841	6.34559	6.80867	7.54353	3.25043	3.51114	3.30792	2.05701e-49	4.29264	up	6.43653e-08	-1.01225	down	4.18311e-24	3.2923	up
LOC106754425	8.12635	8.03268	8.98147	9.24752	9.18439	10.8953	3.18526	2.80603	2.66814	--	--	--	3.35665e-21	-1.7471	down	2.07102e-14	-1.5978	down
LOC106754428	1.54138	0.510914	1.17389	0	0.0300269	0.0548542	0.0548966	0.0550261	0.242153	3.7633e-06	-6.33634	down	--	--	--	0.00054643	-3.31754	down
LOC106754429	10.2574	11.0742	10.1194	25.0253	29.5722	30.6085	17.4047	17.3677	17.2168	6.81019e-13	1.44454	up	--	--	--	--	--	--
LOC106754440	4831.94	4659.3	5048.98	1817.48	2159.16	1853.03	446.984	549.991	251.549	1.67564e-09	-1.39308	down	1.64039e-29	-2.20532	down	1.21209e-43	-3.58821	down
LOC106754441	2.22627	1.44325	3.10232	6.86666	9.60413	10.6103	7.72127	10.1466	9.85025	1.45703e-07	1.79676	up	--	--	--	1.24888e-11	1.86261	up
LOC106754442	0	0.290369	0	0.192257	0.0538336	0.0491942	1.54201	1.95953	2.27786	--	--	--	6.90063e-12	5.25553	up	1.59829e-09	4.55696	up
LOC106754443	0	0	0	4.63734	5.39655	5.05356	4.30324	4.65802	5.26315	2.13887e-19	Inf	up	--	--	--	1.23115e-19	Inf	up
LOC106754444	0.329905	0.273712	0.857724	9.10199	9.68871	9.50177	14.8803	13.6237	10.1132	3.28169e-18	4.73183	up	--	--	--	1.11039e-25	5.18594	up
LOC106754445	0	0	0	2.24217	2.61172	4.00712	2.25696	7.3173	4.45684	6.60988e-14	Inf	up	--	--	--	5.29696e-08	Inf	up
LOC106754448	50.8201	44.3681	49.4018	2544.28	2939.8	2941.9	1957.24	2416.48	1653.4	1.25787e-153	5.93846	up	--	--	--	4.85048e-44	5.45091	up
LOC106754449	0.398561	0.584372	0.609959	1.55688	1.52245	1.65456	2.12922	1.62856	1.83778	8.5696e-06	1.39093	up	--	--	--	3.43981e-09	1.7096	up
LOC106754451	306.551	292.66	343.439	49.2047	47.8153	42.407	46.9679	51.7512	44.7702	8.60257e-67	-2.74628	down	--	--	--	1.22575e-57	-2.6786	down
LOC106754452	1.25342	0.972102	2.70398	241.975	271.584	292.747	214.582	217.285	191.059	7.03376e-214	7.26304	up	--	--	--	9.07784e-215	6.91936	up
LOC106757056	0.418754	0.0663246	0.0594426	0.703458	0.444682	0.32564	1.09463	1.38395	1.10766	--	--	--	0.000801217	1.36731	up	7.86763e-08	2.75904	up
LOC106754458	16.3912	14.8603	20.5528	10.8915	8.63284	11.9014	4.685	5.13757	5.00528	--	--	--	6.64039e-06	-1.071	down	2.36477e-14	-1.95676	down
LOC106754459	19.1463	16.5643	21.0378	64.2797	66.025	59.6888	57.2834	71.1162	52.167	2.46934e-21	1.64785	up	--	--	--	2.35964e-14	1.6013	up
LOC106754460	88.2804	91.027	111.623	12.2188	12.8981	14.6084	5.83836	6.44336	6.45496	4.83445e-54	-2.75912	down	1.54741e-08	-1.12737	down	2.06943e-79	-3.87531	down
LOC106754461	0.105837	0.573955	0.106047	2.32585	4.59302	3.81908	1.03472	2.24494	1.02338	7.63261e-09	3.95837	up	--	--	--	0.00267484	2.63951	up
LOC106754463	151.446	165.612	158.61	37.1381	39.922	36.9929	46.2515	43.7702	45.8773	3.64622e-44	-2.12735	down	--	--	--	7.44875e-28	-1.83761	down
LOC106754466	5.29643	5.26161	3.61629	10.4642	10.7071	12.0723	10.7295	11.83	11.277	3.40876e-05	1.00379	up	--	--	--	4.93337e-06	1.0626	up
LOC106754467	40.5167	41.1323	48.1627	1142.71	1207.31	1287.78	499.718	671.174	664.31	6.18775e-134	4.79197	up	--	--	--	7.30398e-38	3.85275	up
LOC106754470	8.84374	11.4286	9.84802	4.27399	5.11242	4.65353	3.24807	3.58763	3.01433	1.15832e-06	-1.09396	down	--	--	--	4.5863e-12	-1.57844	down
LOC106779630	0.910649	0.489554	0.610409	9.49595	6.89115	8.61301	10.9303	7.82612	11.5803	5.52115e-23	3.51496	up	--	--	--	4.01618e-22	3.84756	up
LOC106754481	5.11261	6.3931	3.06611	7.91947	6.58159	5.24856	9.79622	10.4568	9.62148	--	--	--	--	--	--	2.77942e-08	1.26877	up
LOC106754486	2.14242	0.423245	0.56389	14.2081	20.33	14.0935	36.7132	41.686	33.7824	6.81417e-17	3.87085	up	1.05195e-11	1.24696	up	1.5354e-66	5.13038	up
LOC106754489	0.813159	0.665135	1.39252	11.5245	8.92126	10.7292	5.96204	4.70842	4.33253	1.75107e-29	3.20272	up	4.18854e-09	-1.2057	down	8.99308e-09	2.0073	up
LOC106754492	2.61464	2.61989	3.27036	12.2665	15.7452	15.877	10.3778	11.8337	11.4434	1.23183e-19	2.12933	up	--	--	--	4.00028e-14	1.79902	up
LOC106754493	13.843	17.4569	16.5254	4.59129	5.6133	4.7727	3.91262	4.25527	4.0962	2.34761e-20	-1.71187	down	--	--	--	1.10507e-25	-1.99867	down
LOC106754497	0.665666	0.790109	0.418597	3.26717	3.04001	2.31653	4.12161	4.87281	5.18063	2.98146e-09	2.15864	up	--	--	--	3.78921e-20	2.9062	up
LOC106754508	1.31941	0.895524	1.56902	2.20711	1.95572	2.24063	1.02862	0.828563	0.91941	--	--	--	0.000345876	-1.23224	down	--	--	--
LOC106754509	0.200831	0	0.399051	21.5644	20.0329	22.9433	30.1446	18.4212	22.9817	2.33065e-113	6.74607	up	--	--	--	5.24782e-31	6.94113	up
LOC106754511	0.352892	0.582365	0	6.79157	8.75034	7.78118	9.05238	10.3211	9.16172	1.70354e-21	4.83046	up	--	--	--	4.07489e-28	5.16973	up
LOC106754515	30.1851	31.9698	29.3543	17.334	16.3755	17.3531	13.6951	13.6338	13.017	--	--	--	--	--	--	9.48745e-12	-1.2299	down
LOC106754517	44.9206	50.3772	57.9879	21.1756	18.3559	17.216	31.7621	43.6933	33.8533	1.24199e-17	-1.52177	down	--	--	--	--	--	--
LOC106754518	0.13595	0.223359	0.0688942	5.76754	7.88226	8.47502	9.19559	12.9664	11.1848	1.58321e-34	5.89123	up	--	--	--	3.0581e-54	6.50405	up
LOC106754520	5.9552	8.37528	5.35226	11.0545	10.4897	11.8927	3.60988	2.99128	3.53781	--	--	--	2.88862e-17	-1.71922	down	--	--	--
LOC106754536	0.0847016	0	0.17111	2.79489	2.50456	3.19555	2.56736	2.99297	2.77973	7.23295e-18	5.33344	up	--	--	--	9.6069e-19	5.35171	up
LOC106754537	0.108367	0.179292	0	4.80886	4.18507	5.21574	1.81763	1.7426	1.64041	5.40021e-41	5.81224	up	1.01444e-09	-1.44591	down	2.17792e-16	4.37878	up
LOC106754540	0.0787339	0.04157	0	0.312294	0.337309	0.426663	0.548794	1.15134	0.394215	1.0437e-05	3.46799	up	--	--	--	0.000340375	4.50632	up
LOC106754543	0.332166	0.239817	0	1.41498	0.965415	1.08273	0.322879	0.686004	0.66842	8.88688e-05	2.66174	up	--	--	--	--	--	--
LOC106754545	0.374133	0.820696	0	0.922513	1.61925	0.922585	1.70335	2.28492	1.56759	--	--	--	--	--	--	0.000488731	2.24895	up
LOC106754550	23.9687	17.7776	16.7194	95.3845	92.5101	100.255	94.8767	68.8924	73.1393	1.69448e-57	2.47356	up	--	--	--	1.43993e-13	2.19458	up
LOC106754552	175.253	208.708	187.289	36.181	41.7219	38.7769	60.2193	63.2817	64.3665	3.23674e-53	-2.39159	down	--	--	--	1.80312e-22	-1.66891	down
LOC106754553	7.80426	6.71054	4.88837	72.4003	94.8419	105.217	48.1992	45.6149	33.6307	2.63345e-29	3.71034	up	7.03793e-06	-1.09893	down	2.7866e-20	2.62128	up
LOC106754555	33.1238	35.3655	40.501	3.44587	4.1931	3.95127	5.77171	5.34527	6.21529	3.41824e-58	-3.33875	down	--	--	--	6.2003e-44	-2.70333	down
LOC106754556	13538.9	16216.2	18561.9	4606.84	4916.31	4819.94	3838.51	4862.57	4803.96	2.09084e-09	-1.80878	down	--	--	--	4.44533e-09	-1.86806	down
LOC106754560	0	0	0.068846	6.9173	7.63595	8.1932	14.6584	14.701	14.7678	6.95294e-57	9.10879	up	--	--	--	1.54376e-99	10.0903	up
LOC106754561	5.29338	7.55475	6.43003	34.8678	40.7053	40.84	26.2272	28.9099	26.9266	2.68211e-54	2.54846	up	--	--	--	4.98263e-33	2.07291	up
LOC106754563	22.1259	17.9872	20.9182	4.16733	4.40351	3.19839	7.55246	5.20679	5.72015	6.18334e-27	-2.47171	down	--	--	--	2.82066e-18	-1.85169	down
LOC106754569	103.976	106.763	108.627	38.2956	45.9855	44.7877	100.531	129.387	116.125	1.65685e-17	-1.33903	down	8.39892e-16	1.39507	up	--	--	--
LOC106754571	2.60124	2.37013	2.29699	0.0215395	0.0360162	0.0331361	0.0499574	0.100208	0.0368657	1.39506e-34	-7.35435	down	--	--	--	3.87119e-31	-5.54206	down
LOC106754576	35.6304	46.2517	43.3089	14.8408	12.603	15.6972	13.6356	11.3616	13.4451	2.46052e-21	-1.66262	down	--	--	--	1.34777e-23	-1.80119	down
LOC106754578	188.995	212.43	209.869	44.4254	52.376	49.8418	57.7628	47.4757	55.7028	4.24715e-43	-2.12547	down	--	--	--	2.63966e-30	-1.9609	down
LOC106754579	5.00011	5.5535	2.49163	25.6783	28.8125	31.5168	14.5709	13.0508	10.9804	1.76154e-38	2.61158	up	3.43931e-12	-1.13261	down	3.01701e-09	1.4898	up
LOC106754580	25.7876	25.4752	29.7482	16.4314	18.3239	17.4858	32.1481	42.7193	36.8035	--	--	--	2.03277e-12	1.08748	up	--	--	--
LOC106754581	202.741	233.653	236.655	20.429	20.9788	19.625	34.2404	31.7025	38.2787	5.13447e-104	-3.51899	down	--	--	--	7.19645e-55	-2.71413	down
LOC106754583	8.6663	7.27431	9.64393	30.9361	82.4473	24.1045	142.371	191.068	196.526	--	--	--	2.84936e-07	1.93831	up	1.13279e-36	4.38761	up
LOC106754584	0.342565	1.44467	0.3407	1.06607	2.94103	1.62938	18.4532	16.1459	15.0866	--	--	--	1.75457e-19	3.17562	up	1.97745e-24	4.83269	up
LOC106754586	0.803735	0.675642	0.331255	1.89165	1.54969	2.2831	1.59142	1.4515	1.22275	3.87241e-06	1.59327	up	--	--	--	0.00067412	1.21298	up
LOC106754587	62.8621	56.0387	64.56	91.6715	99.644	95.6719	162.462	184.081	182.892	--	--	--	--	--	--	3.06757e-21	1.53922	up
LOC106754588	26.0301	31.4742	27.3077	1.97367	2.44825	2.19204	3.15486	3.17914	3.2153	8.70794e-65	-3.44836	down	--	--	--	3.19383e-43	-2.63595	down
LOC106754589	0.0454822	0	0.0893613	1.26923	0.685316	0.948601	0.592344	0.4509	0.437525	1.10415e-10	4.7024	up	--	--	--	3.89243e-07	3.77587	up
LOC106754591	0.259009	0	2.0145	10.1983	10.7549	10.7675	22.3384	24.0636	23.2597	4.94097e-15	3.69471	up	4.30576e-07	1.183	up	2.17702e-37	4.8873	up
LOC106754593	12.921	12.0684	10.2984	65.2915	55.2694	57.2482	32.8015	35.2338	38.4594	6.09417e-38	2.48446	up	--	--	--	7.93599e-16	1.68141	up
LOC106754594	3.22603	3.70807	2.55337	1.9503	2.01832	1.94955	5.07008	5.14433	5.18637	--	--	--	4.88786e-09	1.41571	up	--	--	--
LOC106754595	20.2294	20.3731	27.2319	2.7738	2.27543	1.92826	4.53487	3.87999	4.0511	4.17628e-22	-3.26848	down	--	--	--	1.19479e-15	-2.41605	down
LOC106754596	5.11018	6.78839	3.75469	6.13	3.55343	5.40605	2.66925	1.7165	1.2699	--	--	--	0.0056307	-1.40654	down	0.00521509	-1.47335	down
LOC106754597	4.53263	1.46997	1.80384	16.0087	18.285	20.4262	10.0667	9.68935	9.48491	3.51209e-22	2.68927	up	--	--	--	2.85554e-09	1.81501	up
LOC106754606	0.621339	0.457445	0.555928	2.19634	2.25784	2.34431	2.45719	3.27317	2.86754	2.75362e-12	2.08173	up	--	--	--	3.24263e-19	2.4609	up
LOC106754607	0.739361	0.341097	0	1.81722	2.8292	1.95426	4.68759	5.06151	4.07303	1.23705e-06	2.75324	up	0.00149583	1.04316	up	1.74809e-15	3.8096	up
LOC106754608	0.261212	0.372067	0.360041	2.13603	1.39875	1.43881	1.67772	1.79854	1.22152	2.93977e-08	2.38403	up	--	--	--	1.66576e-08	2.34863	up
LOC106754611	3.4361	2.53181	1.32371	8.54893	7.62246	7.38115	6.95543	7.39997	6.8119	1.9037e-13	1.67342	up	--	--	--	1.07272e-12	1.54334	up
LOC106754616	0.23354	0.06396	0	2.03951	3.7256	2.72132	7.14122	5.35547	10.7012	7.2506e-13	4.86951	up	0.00544196	1.47393	up	3.13797e-14	6.35731	up
LOC106754620	1.79259	1.25529	0.812596	0.200109	0.216196	0.196174	0.0903164	0.155882	0.173283	1.79669e-05	-2.83715	down	--	--	--	1.85351e-06	-3.4534	down
LOC106754621	3.00214	3.25125	1.93945	8.41051	8.89097	9.187	15.7062	15.6417	12.9783	9.30814e-07	1.57219	up	--	--	--	2.77942e-17	2.35053	up
LOC106754623	2.04726	1.49249	1.27992	138.119	309.507	187.787	514.313	427.217	613.417	5.00871e-14	7.01088	up	9.11743e-05	1.28342	up	1.04015e-78	8.30538	up
LOC106754624	0.898742	0.982731	0.231874	12.076	16.3309	15.5079	14.5922	14.6089	15.2024	6.09517e-28	4.53171	up	--	--	--	7.83426e-30	4.56267	up
LOC106754627	147.887	158.964	151.165	41.5537	42.3958	45.1345	35.1167	37.8432	36.8689	2.48346e-35	-1.8558	down	--	--	--	5.45941e-37	-2.09431	down
LOC106754631	1.11016	0.738416	1.2315	10.2334	7.35898	8.36318	9.01365	9.53992	8.63139	4.94741e-25	2.92033	up	--	--	--	4.14536e-30	3.05471	up
LOC106754632	31.1572	30.1259	29.9268	12.126	12.2134	12.3956	9.29639	11.2479	11.5176	7.23609e-14	-1.21731	down	--	--	--	7.60118e-16	-1.35939	down
LOC106754633	60.8999	63.9668	71.7116	20.1909	19.4856	19.6653	19.9057	21.7399	21.099	9.54142e-32	-1.8683	down	--	--	--	1.79933e-26	-1.75529	down
LOC106754635	32.0455	31.7131	33.3686	13.8761	14.8567	15.0022	7.1503	6.60303	7.97378	2.02938e-14	-1.27303	down	5.60105e-08	-1.00729	down	8.79697e-36	-2.26848	down
LOC106754638	1.07965	0.574261	0.692924	2.84164	3.21836	2.92186	2.79589	2.67943	2.24262	1.76639e-08	1.70852	up	--	--	--	3.31946e-07	1.54203	up
LOC106754639	47342.6	55926.4	55389.4	25.161	25.4194	16.1045	28.0818	61.6169	47.6146	1.36877e-105	-11.1995	down	--	--	--	5.7536e-91	-10.1507	down
LOC106754640	71.7779	84.4797	69.7639	15.8504	15.0957	16.1392	18.1069	16.5386	18.7532	8.56048e-54	-2.34846	down	--	--	--	7.68833e-39	-2.13905	down
LOC106754643	16.3275	17.906	15.5077	7.06956	6.87164	7.17614	5.97991	5.51782	4.85682	4.18875e-14	-1.33835	down	--	--	--	4.2946e-20	-1.68558	down
LOC106754645	0.156722	0	0.0756374	0.782361	1.05354	0.889631	1.76113	2.03411	1.55214	5.09586e-07	3.80732	up	0.00930174	1.02252	up	1.11302e-13	4.84198	up
LOC106754646	103.445	110.142	102.188	19.7741	19.4762	19.0203	25.4105	25.6495	26.079	1.77555e-56	-2.46707	down	--	--	--	9.75667e-37	-2.05251	down
LOC106754647	6.92737	5.08849	4.07732	2.72495	2.01243	2.4063	4.06447	3.13208	3.40358	0.0038735	-1.26124	down	--	--	--	--	--	--
LOC106754651	0.113352	0	0.337424	1.86296	2.10386	2.36246	0.997369	0.998775	0.341705	1.91621e-10	4.05544	up	0.000581215	-1.45855	down	0.00456864	2.60395	up
LOC106754653	0	1.02369	0	0.73327	1.85273	0.48205	9.44075	12.432	12.5725	--	--	--	1.11658e-22	3.5759	up	2.18009e-26	5.23226	up
LOC106754655	4.5658	4.23238	5.26077	13.1938	14.4497	15.3029	6.5083	6.39175	6.06362	2.02233e-10	1.28683	up	1.22093e-10	-1.15455	down	--	--	--
LOC106754658	1.90453e-16	0.50981	0.979655	1.5262	0.963592	1.513	1.51472	2.32391	1.48775	--	--	--	--	--	--	0.00358918	1.81293	up
LOC106754659	33.2127	15.9073	30.441	18.9632	21.8044	18.5487	11.7164	12.6284	10.7259	--	--	--	--	--	--	0.00489002	-1.21679	down
LOC106754669	1.54336	0.963222	1.12933	7.25057	7.84481	7.3849	11.0627	12.8714	10.7881	3.39397e-20	2.55744	up	--	--	--	1.21722e-38	3.22125	up
LOC106754670	1.11821	1.91431	1.09426	17.2329	18.1674	18.7741	9.00821	7.66874	7.91733	2.80115e-41	3.52944	up	1.79917e-09	-1.10947	down	2.23682e-16	2.43123	up
LOC106752792	67.4263	78.4968	78.2559	12.0993	12.1942	13.4036	9.98137	12.5973	10.0524	8.48197e-60	-2.57147	down	--	--	--	2.02966e-59	-2.73144	down
LOC106754672	0.245177	0.271675	0.483597	2.30406	3.74653	3.90845	5.38237	8.61241	6.22923	1.58328e-09	3.22516	up	0.00154667	1.04211	up	2.97493e-19	4.27623	up
LOC106754674	0.342435	1.29727	0.525812	4.28418	4.7921	5.51875	7.08195	7.34135	8.46794	1.5331e-10	2.71688	up	--	--	--	7.16636e-20	3.39806	up
LOC106754677	0.26928	0.209145	0.562301	4.06493	3.8258	3.84342	3.44637	2.78712	2.854	1.09002e-26	3.38206	up	--	--	--	1.96972e-21	3.06633	up
LOC106754678	0.549975	0	0.575226	55.5159	59.9557	62.7866	15.0673	18.5046	17.6979	1.90708e-95	7.62018	up	6.08886e-25	-1.85059	down	1.0656e-33	5.78124	up
LOC106754680	32.551	35.3852	37.4599	8.13915	8.35492	8.36954	7.64762	7.38737	7.66709	1.98426e-37	-2.1177	down	--	--	--	2.47646e-38	-2.22829	down
LOC106754681	0.764884	0.914411	0.574378	35.9908	72.8612	20.0796	51.512	62.4632	83.0228	1.78803e-05	5.85825	up	--	--	--	8.27984e-33	6.48337	up
LOC106754686	0.598076	0.482213	0.701856	6.39679	5.73948	6.2728	2.26247	2.11269	2.16794	6.97839e-30	3.35195	up	4.38115e-12	-1.47034	down	1.09002e-07	1.8936	up
LOC106754695	40.5984	59.7658	43.2193	7.73241	7.44114	4.89594	11.3732	14.2406	12.9245	8.18863e-15	-2.81671	down	--	--	--	2.37818e-09	-1.87531	down
LOC106754697	15.4652	18.3391	19.4967	0.467213	0.587996	0.382726	1.35578	2.33359	1.83016	1.52448e-84	-5.37053	down	4.55215e-06	2.00621	up	7.51254e-51	-3.3516	down
LOC106754698	0.817193	0.361743	0.331165	1.30255	2.44928	0.882043	6.03551	8.41229	8.72368	--	--	--	4.99334e-13	2.39156	up	2.92326e-20	4.09885	up
LOC106754703	0.250605	0.382919	0.359103	2.89637	2.77458	2.97787	1.81852	1.68341	1.70526	3.48974e-21	3.09297	up	--	--	--	2.13625e-11	2.38001	up
LOC106754704	0.973227	2.25176	0.833117	1.31493	0.997871	1.50822	3.65388	2.80447	3.37993	--	--	--	1.4781e-06	1.4188	up	0.000595399	1.1098	up
LOC106754705	0.77353	1.27989	0.715067	0.75869	0.711048	0.844257	0.190011	0.259512	0.362513	--	--	--	0.001194	-1.50625	down	7.53705e-05	-1.94293	down
LOC106754706	60.7899	69.5681	75.4701	253.325	262.608	285.183	127.668	96.1848	95.6595	2.50718e-41	2.02652	up	7.89165e-24	-1.37625	down	--	--	--
LOC106754714	3.79244	3.94654	2.78904	8.03006	7.12357	6.47886	6.65387	9.43714	8.63295	0.00056455	1.04841	up	--	--	--	1.58086e-05	1.23609	up
LOC106754715	0.0966554	0	0.296946	9.78906	10.3775	10.4552	11.2616	9.49379	10.9844	8.45518e-49	6.44896	up	--	--	--	9.66493e-53	6.50854	up
LOC106754716	0.0914082	0.214455	0.150315	2.05485	2.18848	2.23809	1.81493	2.03264	2.12571	1.56753e-13	4.29162	up	--	--	--	8.76276e-14	4.26354	up
LOC106754717	0.447134	0.162292	0.220589	3.96411	5.54052	4.62	4.49112	4.76393	5.10509	4.82559e-22	4.02126	up	--	--	--	5.12698e-24	4.07704	up
LOC106754718	4.16751	2.13796	2.47051	16.5997	17.0906	17.8443	32.828	31.9184	29.2747	7.0221e-20	3.13984	up	9.91119e-09	1.09672	up	1.2243e-49	4.2484	up
LOC106754719	40.3621	45.8142	52.1683	42.4999	37.8219	45.9283	16.9821	25.0516	18.9905	--	--	--	4.5921e-07	-1.06475	down	3.61982e-07	-1.16254	down
LOC106754720	0.170983	0.225547	0	2.34697	2.7708	2.70694	0.608712	0.245314	0.134873	1.23224e-12	4.77931	up	7.59195e-13	-3.74303	down	--	--	--
LOC106754721	14.9647	16.4894	15.9112	0.358333	1.20482	0.409076	0.715458	0.981789	0.78378	1.34945e-22	-5.11183	down	--	--	--	1.55335e-21	-4.59081	down
LOC106754725	22.0816	19.4973	18.4034	108.498	120.614	118.494	68.4077	72.6932	60.6865	7.29439e-57	2.4915	up	--	--	--	3.89564e-26	1.73071	up
LOC106754728	0.782853	0.11008	0.357557	10.0729	12.3597	14.6027	3.74072	3.51536	3.62087	8.06121e-39	4.74344	up	3.6209e-13	-1.74248	down	2.00766e-25	3.01221	up
LOC106754730	0	0	0	6.99297	5.92366	6.45843	15.1878	19.7976	17.4699	6.55115e-17	Inf	up	9.96188e-08	1.45594	up	4.14797e-39	Inf	up
LOC106754735	10.3124	10.6621	8.39169	5.35527	4.07648	4.14117	9.6225	8.27772	8.37585	4.88358e-06	-1.20219	down	1.68398e-05	1.03987	up	--	--	--
LOC106754739	0.672618	1.12376	2.21695	27.475	24.0578	27.2974	27.1544	29.9994	34.141	1.31172e-46	4.25671	up	--	--	--	3.32895e-58	4.50447	up
LOC106754741	40.572	36.5306	36.0118	11.0591	9.35459	7.30513	15.3255	14.0984	15.2587	1.84507e-22	-2.11027	down	--	--	--	1.34915e-12	-1.4209	down
LOC106754742	95.113	114.536	103.642	37.5889	39.7511	39.9303	23.1331	21.6938	20.1426	1.40246e-25	-1.5554	down	--	--	--	1.37912e-47	-2.38011	down
LOC106754748	25.4823	25.4719	24.4966	9.36436	9.43324	7.68535	8.46225	8.73415	7.30913	7.52777e-18	-1.63697	down	--	--	--	6.67904e-19	-1.70165	down
LOC106754751	46.5459	51.2449	47.9045	12.1981	14.6805	13.9801	10.0907	9.41151	8.89748	6.78618e-31	-1.84588	down	--	--	--	2.73211e-43	-2.35957	down
LOC106754752	89.3168	103.182	98.8897	20.353	20.3327	22.2276	19.1134	19.8791	18.3885	1.0904e-47	-2.29344	down	--	--	--	3.43577e-46	-2.37772	down
LOC106754753	55.3942	72.9843	60.6648	16.9934	16.7367	19.8381	16.866	15.4058	15.1026	9.47619e-20	-1.767	down	--	--	--	1.61126e-22	-1.9383	down
LOC106754761	0.204702	1.3325	0.425125	187.847	188.737	191.238	911.836	529.792	777.191	2.25545e-227	8.32043	up	1.37335e-07	1.93752	up	4.77436e-55	10.2692	up
LOC106754764	0.926572	0.677646	0.928991	0.143793	0.326537	0.224292	0.239964	0.229397	0.22823	0.000491815	-1.89166	down	--	--	--	0.000763698	-1.75564	down
LOC106754767	361.517	350.166	412.689	189.006	185.772	182.624	141.456	161.399	156.806	--	--	--	--	--	--	2.24541e-13	-1.17068	down
LOC106754768	1.65608	0.225161	2.48746	7.88237	3.59421	3.23808	6.02293	8.51233	5.67824	--	--	--	--	--	--	2.52753e-07	2.15796	up
LOC106754769	1.16385	1.01422	0.337206	0.285709	0.571774	0.619874	2.19591	2.36727	2.19273	--	--	--	8.49264e-07	2.3102	up	0.00328387	1.36005	up
LOC106754770	73.2025	83.3862	101.332	22.8713	19.327	21.4545	26.6935	30.8736	25.4195	1.62164e-18	-1.99007	down	--	--	--	1.47173e-13	-1.59447	down
LOC106754783	0	0	0.210988	2.16479	2.2505	1.96512	2.2232	4.094	2.88381	3.66909e-13	5.17089	up	--	--	--	9.66985e-15	5.73422	up
LOC106754784	76.0938	86.694	84.2076	4.31609	3.12737	3.60258	8.03896	6.23742	8.1873	3.42388e-135	-4.44057	down	1.075e-05	1.00592	up	4.49055e-85	-3.42163	down
LOC106754786	2.10433	1.35321	0.758496	8.18224	8.03241	8.69767	6.15763	5.10895	4.69396	2.19665e-14	2.34878	up	--	--	--	1.29206e-07	1.73313	up
LOC106754789	16.1748	14.8451	17.3958	9.59863	9.85281	9.77976	18.4728	19.7	20.0059	7.02201e-08	-1.01166	down	2.82985e-09	1.02086	up	--	--	--
LOC106754793	1.64791	1.80409	2.66535	0.350667	0.0836984	0.270508	0.345385	0.0386723	0.253529	3.67435e-09	-3.3988	down	--	--	--	3.50039e-09	-3.51642	down
LOC106754799	0.175423	0.207631	0.416937	1.9828	2.00864	2.10548	3.14778	2.67811	2.65631	6.6161e-11	2.77984	up	--	--	--	1.50826e-17	3.27737	up
LOC106754806	1.24409	1.50087	1.64277	1.86114	3.81609	3.02089	3.14313	3.44846	3.64269	0.00833872	1.08409	up	--	--	--	5.80123e-05	1.27273	up
LOC106754813	4.26061	0.590569	1.6773	7.71833	9.44803	8.43408	12.0351	23.4119	15.7378	1.06889e-06	1.86572	up	--	--	--	3.58049e-06	2.864	up
LOC106754814	0.629737	0.778678	0.901884	8.02138	7.39336	7.97972	6.29386	7.38222	6.47138	3.65682e-24	3.31514	up	--	--	--	1.59045e-21	3.12249	up
LOC106754816	6.85612	7.0842	7.32805	3.04515	4.07356	5.56337	1.92061	2.44603	2.10571	--	--	--	--	--	--	8.58746e-18	-1.82788	down
LOC106754818	33.6381	32.0096	32.9168	8.275	8.16546	8.66034	9.1498	10.0094	10.452	3.59318e-37	-2.05918	down	--	--	--	4.07245e-27	-1.78346	down
LOC106754823	0.378586	0.492535	0.283949	1.37436	2.09425	1.97017	0.209144	0.401499	0.273891	9.03196e-07	2.30854	up	5.16195e-10	-2.69218	down	--	--	--
LOC106754824	0	0	0	9.86723	7.70002	7.8304	6.06785	4.17027	3.67437	1.74357e-40	Inf	up	--	--	--	2.73643e-18	Inf	up
LOC106754827	0.987715	0.857821	0.835976	12.6566	14.9494	14.508	17.2629	19.2287	18.1541	7.70196e-61	4.04249	up	--	--	--	4.04412e-79	4.39747	up
LOC106754828	47.7703	61.3425	59.1029	19.3921	18.3298	19.3694	13.8153	10.9274	12.3288	3.02297e-24	-1.68413	down	--	--	--	1.02982e-33	-2.29365	down
LOC106754829	0	0.126612	0	18.1953	18.0439	20.217	18.9401	21.0624	19.1288	1.81153e-79	9.73846	up	--	--	--	2.91065e-88	9.85919	up
LOC106754830	0.847346	0.330186	0.300098	4.10224	4.64784	5.90363	10.1839	13.172	10.9999	8.73653e-20	3.19023	up	8.46987e-12	1.25553	up	2.73393e-58	4.45724	up
LOC106754840	0.48595	0.365737	1.23639	1.24216	2.8579	1.43788	2.02159	3.92237	2.60727	--	--	--	--	--	--	8.27584e-05	2.27729	up
LOC106754841	0.383099	0	0.766822	2.91357	5.34383	2.97502	4.43347	4.39508	3.14922	6.39005e-06	3.3052	up	--	--	--	1.07773e-09	3.41584	up
LOC106754846	0.740987	0.671117	0	1.02798	0.775553	0.219304	1.15344	1.88183	1.55661	--	--	--	--	--	--	0.00755816	1.76572	up
LOC106754848	0.0704947	0.4627	0	2.75699	3.74368	3.7799	2.89464	2.23808	2.16091	1.38652e-21	4.40722	up	--	--	--	9.21568e-16	3.91906	up
LOC106754849	7.5762	3.56441	8.65198	1.88624	2.11131	1.68335	2.27076	2.07391	1.78344	0.000429625	-1.75487	down	--	--	--	0.00111712	-1.58579	down
LOC106757071	2.0117	1.81009	0.549976	27.8582	27.5471	24.6954	32.627	31.537	29.3402	6.13356e-63	4.16236	up	--	--	--	3.79207e-77	4.43091	up
LOC106754856	5.31087	3.53451	3.53922	4.96929	5.74794	5.2235	8.53388	11.5146	9.19061	--	--	--	--	--	--	1.95437e-12	1.31355	up
LOC106754857	0.413869	0.166185	0.246873	6.68898	7.42881	7.9143	11.0991	12.1956	13.3019	6.44939e-62	4.88021	up	--	--	--	3.70932e-102	5.64231	up
LOC106754858	0.856206	0.762819	0.619811	43.0507	43.1434	47.053	23.8991	30.8245	27.6552	9.28754e-140	5.79296	up	--	--	--	6.94537e-92	5.12725	up
LOC106754859	3.36234	1.84054	1.44714	29.0791	24.0369	22.7083	26.5221	31.8214	25.8374	1.29766e-43	3.40674	up	--	--	--	2.12065e-64	3.58818	up
LOC106754860	34.4702	35.095	43.0107	12.7788	14.4916	15.9992	13.2326	12.1702	12.4837	6.77745e-17	-1.29654	down	--	--	--	3.09393e-20	-1.50674	down
LOC106754861	52.0108	56.7983	53.7013	7.15232	8.9488	9.35964	7.14723	7.27734	8.80699	1.34996e-62	-2.67908	down	--	--	--	2.98103e-61	-2.80315	down
LOC106754862	15.5096	11.2611	11.5127	3.50927	4.12665	2.88511	7.558	8.79071	9.0714	1.0474e-11	-1.91264	down	1.91983e-09	1.27256	up	--	--	--
LOC106754863	3.53763	2.66248	2.4752	10.1948	10.0667	10.7457	9.00575	9.54807	8.88918	7.28985e-16	1.65596	up	--	--	--	1.27311e-13	1.52461	up
LOC106754870	0.354923	0.65132	0.254678	21.3777	24.3024	24.4513	26.8076	26.7887	28.5918	1.1188e-120	5.69891	up	--	--	--	2.76139e-134	5.95733	up
LOC106754873	15.2616	23.7104	21.9598	60.2102	65.2158	78.1079	4.30833	4.35829	3.38718	8.8361e-17	1.6724	up	3.45878e-64	-4.07738	down	7.51509e-13	-2.39504	down
LOC106754874	61.6207	87.2548	89.8495	328.397	369.014	350.254	248.636	295.641	261.061	6.4175e-38	1.93102	up	--	--	--	4.964e-23	1.58307	up
LOC106754875	7.92145	4.13895	2.81701	82.6638	80.1393	75.8362	88.8482	88.701	76.1577	7.92199e-63	4.00232	up	--	--	--	7.20726e-70	4.13044	up
LOC106754876	1.29779	3.19634	3.06022	84.259	179.37	71.8261	257.468	316.165	380.43	6.09623e-07	5.50889	up	5.30046e-05	1.49507	up	2.81105e-55	7.0155	up
LOC106754877	71.7545	82.2367	86.9139	9.25312	9.97258	10.3815	16.1912	16.2214	17.4246	1.04014e-71	-3.04756	down	--	--	--	6.91022e-42	-2.28019	down
LOC106754880	3.99774	3.59201	4.07657	2.60794	3.00551	2.41695	6.67671	6.61188	7.62175	--	--	--	1.11988e-16	1.42154	up	--	--	--
LOC106754881	0.249173	0.405166	0.246841	12.3897	11.9043	13.8164	5.15261	3.47378	4.59489	3.576e-90	5.32279	up	1.30079e-19	-1.50171	down	5.49677e-23	3.83247	up
LOC106754882	48.5946	56.9436	54.821	21.228	22.9523	25.7376	17.2344	20.6142	21.8706	5.23923e-18	-1.36892	down	--	--	--	8.89837e-23	-1.6356	down
LOC106754884	0.482746	0.0885305	0.315526	0.712435	0.957403	0.864044	0.925201	1.12091	0.969126	0.00060855	1.38984	up	--	--	--	5.02131e-06	1.688	up
LOC106754885	5.60388	6.25623	6.95593	16.5582	17.7413	15.5264	23.3453	28.1888	24.9502	7.67658e-10	1.2179	up	--	--	--	4.15672e-24	1.88368	up
LOC106754886	4.56068	4.08012	3.76918	10.7319	14.7584	11.1463	5.75022	6.65806	4.76789	1.98977e-09	1.48046	up	1.60613e-05	-1.07622	down	--	--	--
LOC106754890	9.76642	13.1173	12.431	3.13665	3.69642	3.64998	3.95015	3.63016	3.16225	5.42161e-15	-1.69913	down	--	--	--	4.75824e-15	-1.66016	down
LOC106754894	0.501609	0.529245	1.03832	0.726486	0.492549	0.766693	1.41588	2.04017	1.46224	--	--	--	0.0015785	1.30809	up	0.00326295	1.30864	up
LOC106754895	0.130842	0.070411	0	1.25023	1.09139	1.08363	0.185297	0.330831	0.411302	2.67956e-10	4.43806	up	4.74384e-05	-1.88729	down	--	--	--
LOC106754896	232.095	261.479	275.153	29.3353	31.7602	29.6755	27.3057	30.935	26.2816	2.08573e-87	-3.24165	down	--	--	--	1.60416e-78	-3.30439	down
LOC106754899	1.22345	0.559298	1.23185	5.08677	4.77808	5.39244	1.19656	1.0127	0.607784	4.50402e-14	2.28893	up	2.64956e-19	-2.43145	down	--	--	--
LOC106754902	12.532	11.4005	15.4849	0	0.362314	0.464877	0	0	0.793301	6.8735e-19	-6.32965	down	--	--	--	1.47189e-18	-5.72826	down
LOC106754905	0.241917	0.437644	0.884338	1.18878	1.11754	0.856854	2.74083	2.91812	2.05607	--	--	--	9.97028e-05	1.34389	up	1.92945e-08	2.34085	up
LOC106754908	145.745	144.509	150.177	49.4121	55.0259	49.9082	48.7076	48.2573	52.636	4.00916e-21	-1.49303	down	--	--	--	2.49292e-17	-1.49456	down
LOC106754911	238.556	259.222	272.19	122.011	125.478	124.923	98.8384	115.675	112.012	1.94686e-15	-1.17397	down	--	--	--	1.59013e-17	-1.35137	down
LOC106754912	1.63627	1.32424	1.15088	0.543374	0.724747	0.856705	0.383781	0.352039	0.29452	0.00177332	-1.16816	down	--	--	--	7.23881e-08	-2.17428	down
LOC106754913	0	0	0	12.8107	17.2991	11.6523	15.3309	14.2711	13.9254	1.13994e-25	Inf	up	--	--	--	3.56051e-28	Inf	up
LOC106754914	16.0279	16.1707	20.8068	8.63269	12.067	12.0343	7.51058	10.2918	8.12209	1.40742e-05	-1.05352	down	--	--	--	5.5014e-08	-1.34894	down
LOC106754915	0	0	0	1.67131	1.58791	1.01851	1.14002	2.43742	1.9368	--	--	--	--	--	--	1.78798e-07	Inf	up
LOC106754916	3689.71	4508.26	4554.13	1417.87	1704.89	1479.58	1509.29	1445.52	1631.98	7.16238e-18	-1.51291	down	--	--	--	2.6404e-14	-1.52526	down
LOC106754917	187.359	229.089	238.467	0.107377	0.090448	0.205348	0.627096	0.236768	0.648397	5.44939e-177	-11.158	down	--	--	--	1.78632e-156	-8.87948	down
LOC106754919	11.6945	14.1888	12.3328	4.98023	4.23683	4.34782	4.5605	4.56959	5.02274	2.91982e-20	-1.6481	down	--	--	--	2.05815e-17	-1.52221	down
LOC106754922	0.602639	0.361691	0.220089	3.55928	3.63037	4.40222	3.55388	3.99867	4.71537	1.65602e-21	3.3364	up	--	--	--	1.05889e-24	3.44713	up
LOC106754925	29.6576	34.8704	29.5496	15.3053	12.9238	13.9587	10.77	9.94597	10.4055	1.42661e-10	-1.12415	down	--	--	--	1.59806e-17	-1.55566	down
LOC106754926	0.305164	0.16556	0.619389	0.351328	0.117494	0.107119	8.39345	15.907	14.7811	--	--	--	1.3849e-17	6.32931	up	9.89503e-16	5.32999	up
LOC106754929	165.439	189.953	177.125	15.4169	15.6824	12.1999	11.0169	13.418	10.8917	9.20108e-114	-3.78229	down	--	--	--	2.05553e-110	-4.01311	down
LOC106754930	0	0	0	2.28952	1.81799	2.32647	17.6747	12.4088	20.2829	6.86154e-15	Inf	up	2.08525e-12	3.03141	up	6.91959e-34	Inf	up
LOC106754931	7.59502	3.31988	4.5437	0.879999	1.26673	0.61055	1.00987	0.709044	0.4793	0.000277353	-2.62378	down	--	--	--	7.95472e-05	-2.93514	down
LOC106754937	20.1609	16.813	17.0539	17.2097	17.9285	17.3242	6.58314	7.48125	7.62223	--	--	--	8.6286e-11	-1.2652	down	3.44082e-12	-1.45855	down
LOC106754938	1.16255	1.15938	1.88953	0.517502	0.357875	0.939435	0.675627	0.288041	0.652093	--	--	--	--	--	--	0.00603406	-1.2807	down
LOC106754942	2.67615	4.08287	0.926809	26.3696	27.2595	21.7588	30.6441	34.8632	40.7819	9.90294e-52	3.24205	up	--	--	--	9.55514e-41	3.69374	up
LOC106754943	16.7796	17.4442	14.7304	3.78577	3.10278	3.06515	3.09463	2.86038	2.41421	2.47152e-37	-2.5009	down	--	--	--	1.94477e-42	-2.7162	down
LOC106754946	3.47868	6.23585	2.12324	3.0401	1.64257	0.833711	6.29818	6.03544	5.10762	--	--	--	1.39129e-05	1.558	up	--	--	--
LOC106754950	2.20093	2.73217	1.60053	6.33819	6.09537	8.03154	3.58165	2.62797	2.99438	3.685e-05	1.78371	up	0.000471605	-1.29188	down	--	--	--
LOC106754951	8.05718	6.46392	6.75427	0.968491	0.979311	0.885749	0.973735	1.02602	1.02114	1.4452e-25	-3.09994	down	--	--	--	3.42222e-25	-2.94881	down
LOC106754953	1.81448	2.03501	2.09211	11.2797	9.96028	12.4871	7.24046	4.98012	6.87835	7.03091e-48	2.42565	up	--	--	--	2.78531e-09	1.63218	up
LOC106754954	0.214476	0.230875	0.214562	8.79999	8.40241	9.79094	6.31758	5.92811	5.5953	1.39131e-52	5.48047	up	--	--	--	6.82295e-39	4.94603	up
LOC106754957	0.521159	1.02213	0.991997	4.80339	4.95311	5.34029	1.6556	1.5904	1.4831	1.73314e-30	2.5254	up	7.34197e-20	-1.63588	down	--	--	--
LOC106754970	0	0	0	0.790588	1.14621	0.955396	1.56458	2.33623	1.59168	3.18486e-11	Inf	up	--	--	--	3.21101e-19	Inf	up
LOC106754971	0.0841744	0.0911882	0.0823464	0.818823	2.04714	1.86456	0.0939058	0.159793	0.0693971	6.54476e-07	4.90368	up	9.86765e-06	-4.04423	down	--	--	--
LOC106754974	0.601185	0.456187	0.486682	2.1046	1.84323	1.22651	2.11451	1.73778	2.00476	1.69752e-05	1.96605	up	--	--	--	1.01568e-05	1.96797	up
LOC106754975	13637.3	16417.7	14874	4.31422	5.02216	4.91108	2.55671	1.6666	4.48687	1.36642e-102	-11.6605	down	--	--	--	3.89197e-108	-12.3479	down
LOC106754978	1.31247	0.493406	0.759235	12.5393	19.778	13.3808	18.6121	20.1547	19.9695	7.33741e-16	4.134	up	--	--	--	3.3446e-74	4.52426	up
LOC106754979	0.860321	0.795044	0.915165	5.63098	5.07336	6.3448	6.27351	5.54924	7.18945	6.21334e-12	2.67066	up	--	--	--	4.62953e-15	2.87526	up
LOC106757509	1.02002	1.67081	1.184	5.52161	5.47121	5.2661	4.72649	4.29964	2.36526	3.67938e-06	1.96614	up	--	--	--	0.00194516	1.46683	up
LOC106754981	0.613023	0	0	2.45782	3.76432	3.09153	54.1648	37.5033	56.8601	8.93729e-07	4.02057	up	4.20974e-22	4.05716	up	1.11442e-38	8.09114	up
LOC106754983	2.94833	3.24185	2.81143	1.62554	1.16543	1.47195	2.1706	2.0639	2.07623	0.000233256	-1.153	down	--	--	--	--	--	--
LOC106754985	8.86046	8.46251	8.72964	12.0124	12.9876	13.6374	6.01033	5.95976	5.83286	--	--	--	1.06795e-10	-1.09693	down	--	--	--
LOC106754990	1.36876	1.30261	1.12675	5.03821	5.24612	4.84163	4.24163	4.62354	3.79021	1.19834e-11	1.8293	up	--	--	--	4.08766e-09	1.59149	up
LOC106754996	170.142	194.965	212.398	28.6701	30.7551	29.0057	53.7768	65.766	61.8311	2.08083e-54	-2.96337	down	8.98507e-13	1.06177	up	2.04056e-29	-1.88975	down
LOC106754997	5.55906	4.29738	5.25545	18.758	19.495	18.6344	9.90125	9.62838	11.037	2.29117e-17	1.80388	up	--	--	--	--	--	--
LOC106755001	2.29413	1.3999	1.27798	3.66976	4.18474	5.17265	4.27574	3.23319	4.37431	3.38933e-05	1.06425	up	--	--	--	--	--	--
LOC106755002	0.393647	0.0835213	0.0765905	0.0358319	0	0.0275742	0.494327	0.552603	0.455851	--	--	--	1.03456e-07	Inf	up	--	--	--
LOC106755003	1.23576	0.800604	0.851975	3.47604	2.34372	2.56887	2.63502	2.05199	2.39266	8.16623e-06	1.4318	up	--	--	--	0.000126932	1.23385	up
LOC106755005	287.218	333.56	325.912	57.4958	63.6871	64.3674	65.2082	64.2585	68.2996	3.77712e-41	-2.34315	down	--	--	--	1.26483e-29	-2.21829	down
LOC106755007	13.6495	14.8	14.7679	38.1284	47.649	47.304	49.5686	66.8619	61.8438	1.08814e-18	1.46553	up	--	--	--	5.62561e-24	1.92255	up
LOC106755009	77.8841	76.2712	95.223	10.1541	11.5477	12.457	13.6677	16.4298	13.5155	9.0482e-41	-2.86414	down	--	--	--	2.81217e-34	-2.54129	down
LOC106755011	14.8695	14.5022	14.4541	4.04883	2.91487	3.06018	3.29373	2.48348	2.16118	5.04745e-25	-2.06269	down	--	--	--	1.56623e-31	-2.38934	down
LOC106755013	8.48558	9.49295	10.7218	21.5351	24.6906	25.032	26.993	18.5481	23.9915	7.36262e-09	1.39745	up	--	--	--	1.80116e-08	1.33093	up
LOC106755014	13.913	9.15379	11.6347	116.401	115.014	116.18	84.2017	91.2787	80.9291	5.33118e-93	3.30328	up	--	--	--	8.81427e-65	2.89028	up
LOC106755015	1.47224	0.983056	0.989388	4.57302	4.55512	4.26094	6.26415	5.98455	6.4251	2.28844e-12	1.8935	up	--	--	--	8.75505e-23	2.40742	up
LOC106755017	941.147	1132.71	1095.59	18.6491	20.8769	15.5815	125.194	145.893	144.553	4.71249e-176	-5.95766	down	4.19943e-94	2.94072	up	8.82514e-47	-3.00447	down
LOC106755024	26.8654	27.5811	25.2614	5.26617	3.81649	5.01865	8.14862	6.06382	7.39981	3.04439e-43	-2.61216	down	--	--	--	2.42146e-27	-1.97442	down
LOC106755025	79.4373	73.4436	79.9092	259.832	284.401	265.25	264.589	369.301	311.87	1.19165e-13	1.12017	up	--	--	--	6.7077e-16	1.39732	up
LOC106755028	6.76311	8.88849	10.5073	115.618	131.724	119.988	481.033	656.275	631.571	9.73907e-87	3.75237	up	6.81065e-24	2.28314	up	9.30523e-79	6.04723	up
LOC106755029	47.463	60.0187	57.3921	6.18428	9.31788	5.93739	7.27669	8.11398	7.47668	2.62036e-43	-3.09335	down	--	--	--	1.80542e-42	-2.95746	down
LOC106755030	0.268024	0.431579	0.130591	30.6574	32.1385	32.2835	36.6431	53.913	46.0279	9.48849e-91	7.0119	up	--	--	--	1.08762e-59	7.57561	up
LOC106755031	0.187126	0.113377	0.315224	3.77155	4.26303	3.7312	4.57797	4.26473	4.43617	4.35352e-30	4.33983	up	--	--	--	7.55851e-36	4.52135	up
LOC106755036	0.120239	0	0	0.0209119	0.0523879	0.016275	0.329679	0.361517	0.177052	--	--	--	9.25575e-06	4.16642	up	0.00088091	2.71028	up
LOC106755055	16.1232	15.7754	18.4635	2.60338	3.61203	2.83645	2.62056	2.15975	2.56897	1.68027e-20	-2.06342	down	--	--	--	8.2819e-26	-2.34226	down
LOC106755060	8.79611	6.04139	10.5604	22.5428	31.1971	22.5143	17.5186	20.2324	21.6995	1.41225e-08	1.34766	up	--	--	--	--	--	--
LOC106755067	1.81057	1.27041	1.98798	13.9899	12.59	13.8215	10.4312	11.1949	10.9884	4.97496e-29	2.92847	up	--	--	--	1.21705e-23	2.6469	up
LOC106755069	0.278989	0	0	1.55719	1.60958	1.78118	1.91508	1.85522	1.52324	8.68651e-18	3.97319	up	--	--	--	1.12898e-20	4.12249	up
LOC106755070	22.1707	22.3473	25.003	5.86809	5.38948	6.51762	7.16479	5.93973	6.47787	1.28182e-30	-2.08334	down	--	--	--	8.21293e-26	-1.90142	down
LOC106755072	0.688462	0.172559	0.278516	0.651684	0.924203	0.756822	1.8315	1.46484	1.70026	--	--	--	6.23024e-05	1.15564	up	2.23376e-09	2.02269	up
LOC106755073	0	0.200884	0.362937	0.0426577	0	0	1.16995	1.3357	2.35371	--	--	--	5.94565e-09	Inf	up	4.98735e-05	3.1948	up
LOC106755074	0.17153	0	0	0.167401	0.238223	0.168663	0.316415	0.313594	0.454398	--	--	--	--	--	--	4.21168e-05	2.69799	up
LOC106755078	3.18897	2.75808	2.59351	12.8552	12.4073	13.1685	14.1724	12.4897	13.3226	9.47144e-32	2.03979	up	--	--	--	6.91959e-34	2.14246	up
LOC106755080	22.662	25.4376	30.3877	1.17127	0.246508	0.222135	1.14119	0.915564	0.782151	3.94252e-25	-6.30234	down	--	--	--	8.75505e-23	-5.06346	down
LOC106755081	0.161706	0.285315	0.063643	0.644595	0.903703	0.736638	1.66035	1.73564	1.50429	1.92107e-05	2.07813	up	8.43528e-05	1.15785	up	3.2441e-16	3.24716	up
LOC106755082	206.665	234.496	231.355	56.5361	71.5712	73.4859	55.5234	65.9807	64.0494	1.0122e-28	-1.75063	down	--	--	--	1.0709e-25	-1.83695	down
LOC106755083	3.12301	2.56767	3.98189	1.9787	1.21565	0.792249	1.60804	1.00249	1.27019	0.000481854	-1.46166	down	--	--	--	0.000159912	-1.46199	down
LOC106755093	0.713329	0.599151	0.476742	587.678	731.92	743.965	45.9589	30.9229	43.5285	5.5952e-191	10.197	up	6.71222e-74	-4.08815	down	7.35272e-39	6.12006	up
LOC106755097	0	2.24774	1.55784	4.30383	5.21587	6.96467	6.10015	3.88698	3.33744	0.000622675	2.16015	up	--	--	--	0.0032246	1.87356	up
LOC106755099	0	0.0614596	0	13.8384	13.5813	15.4116	6.37451	6.3452	5.67871	7.25161e-105	10.2569	up	3.08818e-12	-1.19344	down	5.6786e-58	9.07457	up
LOC106755100	0.0452967	0.100171	0.044691	0.432476	0.743508	0.634917	0.276247	0.536348	0.445853	5.40403e-07	3.60539	up	--	--	--	2.8228e-05	3.1029	up
LOC106755102	6.05039	13.7059	7.86584	2.1048	2.92189	3.17023	2.25276	2.10204	1.69611	0.00513848	-1.71728	down	--	--	--	0.000951317	-2.19205	down
LOC106755108	8.6283	3.61084	3.91877	0.246599	0.130259	0.258421	0.245491	0.120898	0.485378	9.13442e-06	-4.86703	down	--	--	--	2.88728e-05	-4.38982	down
LOC106755112	0.096656	0	0	0.0927954	0.0968052	0.0180305	0.437153	0.592736	0.292829	--	--	--	1.00127e-05	3.05099	up	1.21923e-06	3.9208	up
LOC106755113	1.85856	0.675896	0.464332	21.8091	26.5179	25.0744	18.2803	22.8123	19.6985	8.6158e-48	4.49684	up	--	--	--	4.20033e-42	4.24628	up
LOC106755116	1.15224	0.49239	1.16071	44.9691	76.393	59.2343	118.566	182.973	152.298	1.14778e-23	6.0506	up	1.42142e-05	1.32823	up	7.00946e-50	7.38946	up
LOC106755117	0	0.245838	0	0.869101	1.72188	1.98432	2.46234	2.34583	2.55786	1.37242e-05	4.95181	up	--	--	--	4.64191e-09	5.73322	up
LOC106755118	0.24527	0.417794	0.553834	1.54341	1.20875	1.08715	1.78262	1.83134	2.11498	2.67491e-05	1.46193	up	--	--	--	6.38496e-12	2.10466	up
LOC106755120	1.44469	2.26932	1.17106	9.69577	11.7903	11.983	6.98088	6.70651	8.07641	6.00619e-32	2.71669	up	--	--	--	3.55602e-19	2.16472	up
LOC106755125	146.851	205.869	217.072	73.6279	84.3407	91.23	34.1552	34.2017	37.8863	6.54407e-08	-1.1953	down	9.69392e-20	-1.28972	down	6.52874e-20	-2.47408	down
LOC106755130	7.00594	4.98962	6.07608	20.7805	18.0585	17.9888	29.9796	36.0667	32.392	9.28768e-12	1.57821	up	--	--	--	6.38342e-32	2.40883	up
LOC106755131	19.5833	20.5101	18.4708	8.33353	4.87596	6.04255	6.43277	8.03489	7.06926	1.29508e-17	-1.96676	down	--	--	--	8.85616e-16	-1.76924	down
LOC106755132	0.217788	0	0.294429	19.7359	35.0573	24.8241	12.0881	9.93667	5.76732	3.53598e-23	7.94248	up	0.00227735	-1.38014	down	4.78877e-15	6.57222	up
LOC106755134	181.475	205.543	202.022	22.3106	27.2549	26.3078	23.0608	24.6713	22.7109	6.17727e-80	-2.98589	down	--	--	--	2.08675e-73	-3.07288	down
LOC106755136	85.5524	94.5399	98.4051	14.7078	14.4585	14.4461	13.718	13.4523	13.7483	2.09417e-69	-2.73127	down	--	--	--	1.82917e-62	-2.78998	down
LOC106755141	3.63792	2.32978	3.03055	14.2009	13.2114	14.5195	11.2064	10.5805	10.1081	2.16956e-32	2.15147	up	--	--	--	7.07866e-22	1.8149	up
LOC106755142	22.9204	25.1543	19.6917	7.93388	5.81117	6.65978	10.0964	9.1296	10.4042	7.72648e-25	-1.93378	down	--	--	--	6.55286e-14	-1.36033	down
LOC106755143	2.13279	3.4497	6.55996	36.061	29.2133	30.8182	23.5641	22.6236	17.9833	4.54858e-44	3.35112	up	--	--	--	1.4879e-26	2.71937	up
LOC106755144	0.20872	0.266992	0.445571	2.26233	2.14252	2.48804	0.604949	0.704432	0.680406	7.20722e-18	2.95016	up	4.90254e-11	-1.75701	down	0.00597807	1.20433	up
LOC106755145	1.58388	0.990723	3.1851	6.42244	5.12067	5.03591	6.45634	5.20317	6.7881	3.73497e-05	1.42644	up	--	--	--	6.10815e-07	1.63954	up
LOC106755153	4.79913	5.38388	4.44246	13.209	16.3533	12.5779	18.9693	18.6556	16.5555	2.87143e-08	1.39623	up	--	--	--	1.49848e-14	1.78305	up
LOC106755154	0.199803	0.0727151	0.231509	0.242654	0.395164	0.452667	0.412319	0.571754	0.425569	--	--	--	--	--	--	0.00137105	1.63247	up
LOC106755155	35.507	49.3322	41.0013	7.59299	10.0746	10.3463	10.1824	13.0739	12.8884	4.98568e-18	-2.19336	down	--	--	--	2.10483e-14	-1.83194	down
LOC106755156	27.1384	28.1833	27.0663	17.1811	15.3343	17.7009	11.7071	14.2745	11.4627	--	--	--	--	--	--	9.27267e-09	-1.16646	down
LOC106755157	2.84101	3.19752	3.61613	1.37542	1.6136	1.15411	1.22818	1.56625	2.13411	4.07781e-05	-1.26754	down	--	--	--	--	--	--
LOC106755158	0.0805706	0.262573	0.394481	4.08804	2.93537	2.56595	3.66588	4.73822	3.46809	3.86051e-13	3.62611	up	--	--	--	1.82881e-19	3.98002	up
LOC106755159	3.9879	2.39082	3.16919	6.06046	6.74858	7.29599	6.0084	5.68226	6.39141	4.15785e-14	1.48579	up	--	--	--	5.33176e-11	1.30845	up
LOC106755160	0.127027	0.0459482	0.0417693	0.859262	0.96543	1.0623	2.25826	2.22532	2.30128	1.96227e-11	4.03478	up	6.53798e-06	1.27383	up	3.8114e-28	5.32126	up
LOC106755161	0.133374	0	1.0845e-06	1.16928	1.76733	1.18706	2.62765	2.91853	4.32027	2.46668e-11	3.78938	up	6.26196e-08	1.43406	up	2.44356e-32	5.23778	up
LOC106755165	0.556777	0.487403	0.559848	2.15318	2.1826	3.12159	2.07015	2.07985	2.4465	4.93911e-10	2.1149	up	--	--	--	8.28889e-10	1.98842	up
LOC106755166	0.1832	0.0699386	0.382196	12.3976	11.3943	11.2642	10.03	10.0843	13.1529	2.86004e-69	5.85601	up	--	--	--	2.54534e-48	5.82041	up
LOC106755169	0.128598	0.140025	0	1.71667	1.41147	1.31968	4.70381	3.49178	4.35897	7.10488e-12	4.24876	up	1.10985e-08	1.53822	up	4.67009e-34	5.80134	up
LOC106755173	0	0	0	0.250198	0.2093	0	10.2706	2.80455	5.44465	--	--	--	0.000235264	5.60513	up	2.6872e-06	Inf	up
LOC106755176	323.74	393.892	403.963	32.0996	35.0805	41.8722	58.479	47.6737	70.6935	1.38023e-75	-3.53732	down	--	--	--	1.12525e-44	-2.81251	down
LOC106755179	0.336321	0	0	1.97936	2.40107	1.76803	5.20234	5.88373	6.6216	6.99325e-16	4.15055	up	2.14386e-12	1.57381	up	2.08459e-48	5.73947	up
LOC106755182	17.3753	19.3303	19.7528	3.53121	3.38773	2.5347	12.4178	3.92149	5.45305	5.27486e-29	-2.65667	down	--	--	--	3.85797e-06	-1.43208	down
LOC106755183	1.87208	7.64074	4.30432	14.58	12.6355	13.8783	6.66926	6.75176	6.03944	5.16669e-07	1.50491	up	4.38466e-05	-1.05571	down	--	--	--
LOC106755184	0.256468	0.133968	0.760627	16.2578	18.1911	17.5739	9.14585	7.77121	7.27255	1.44332e-54	5.61946	up	7.86949e-08	-1.07144	down	3.0632e-28	4.55773	up
LOC106755185	0.144236	0	0.145286	2.88396	3.00225	3.95547	58.2756	22.7203	33.5824	3.14096e-15	5.89947	up	0.000143925	3.58149	up	1.6149e-12	9.49049	up
LOC106755186	0.105309	0.0381715	0.0336373	0.446887	0.472839	0.4267	0.878003	0.76152	0.853785	4.01858e-06	3.11231	up	--	--	--	4.68152e-12	4.05975	up
LOC106755188	0.0856019	0	0	0.582761	0.452933	0.322445	1.61676	1.28492	1.58933	--	--	--	0.000104055	1.79763	up	5.44175e-13	6.41945	up
LOC106755190	0	0	0	15.0458	12.5651	11.8732	6.60269	4.57456	4.23927	3.43706e-45	Inf	up	6.05826e-08	-1.33637	down	1.77226e-19	Inf	up
LOC106755192	13.0091	9.35605	11.1354	66.833	69.2429	69.0483	21.5234	21.1239	27.6811	5.96716e-52	2.51267	up	1.07019e-27	-1.53775	down	--	--	--
LOC106755194	0.0277191	0.0599804	0	0.145118	0.055145	0.153251	0.638176	0.616472	0.347729	--	--	--	2.00052e-05	2.3501	up	1.26711e-10	4.61271	up
LOC106755195	0.062228	0.135411	0.131925	1.02342	0.916618	1.37985	0.843814	1.1024	0.740515	4.52863e-10	3.62082	up	--	--	--	1.05491e-08	3.35786	up
LOC106755196	0	0	0	0.113852	0.189195	0.221864	0.746819	1.16378	1.36321	--	--	--	1.22953e-05	3.03186	up	4.17214e-09	Inf	up
LOC106755199	54.7664	75.3004	72.5903	27.9622	28.4925	35.7986	23.9314	24.3909	25.3358	1.17197e-09	-1.30919	down	--	--	--	2.22527e-13	-1.60675	down
LOC106755200	24.4044	24.581	21.2137	230.514	276.391	269.338	204.111	228.179	206.952	1.73226e-75	3.33845	up	--	--	--	7.6001e-56	3.09151	up
LOC106755201	10.7568	9.92005	8.54735	28.1443	28.3252	31.134	27.9139	25.0856	28.185	3.35223e-19	1.33546	up	--	--	--	1.29546e-15	1.26877	up
LOC106755202	3.05817	2.90125	4.50615	9.2111	11.1276	10.7358	3.95162	5.64798	4.2207	5.06951e-10	1.44733	up	1.15778e-08	-1.13866	down	--	--	--
LOC106755204	0.500284	0.68925	0.754016	0.996988	0.830271	1.35643	1.7223	2.73838	1.75928	--	--	--	0.00840006	1.11206	up	9.49539e-05	1.89571	up
LOC106755207	0.274404	0.300444	0	1.08903	0.37654	0.494551	0.879725	1.65414	1.36833	--	--	--	--	--	--	2.3052e-05	2.98344	up
LOC106755208	1.27502	0.98172	1.19289	4.04748	4.10581	4.82875	4.29386	3.45492	3.31947	5.62379e-10	1.71581	up	--	--	--	4.82979e-08	1.51	up
LOC106755209	9.9861	10.321	6.32566	15.0491	19.6093	18.3269	23.9264	24.0268	23.4591	--	--	--	--	--	--	5.18693e-16	1.45543	up
LOC106755210	0	0	0.0476837	4.71102	4.2724	5.44974	2.36848	2.08704	2.15553	1.35376e-53	9.00001	up	4.30595e-07	-1.11066	down	1.30834e-29	7.89815	up
LOC106755211	5.2704e-06	0.861067	0.258161	4.43061	2.88299	1.69617	2.48103	4.22701	2.94943	0.000398579	2.92145	up	--	--	--	2.05287e-09	3.06847	up
LOC106755216	27.242	28.4925	25.5731	6.39961	5.63077	5.21407	5.79461	5.45233	5.6882	5.0083e-44	-2.31354	down	--	--	--	6.27122e-39	-2.23001	down
LOC106755217	20.6079	20.2463	19.5499	44.1845	42.7055	47.061	29.4744	34.774	30.178	2.24025e-12	1.1338	up	--	--	--	--	--	--
LOC106755218	11.6538	13.1241	11.7873	13.861	9.85399	12.4915	4.32777	3.98577	3.57775	--	--	--	2.16373e-16	-1.65493	down	1.3382e-19	-1.59921	down
LOC106755219	41.804	51.6028	51.7485	21.7555	24.8849	23.3907	18.9392	23.6238	20.0046	4.55782e-13	-1.14343	down	--	--	--	2.58024e-15	-1.30614	down
LOC106755223	0.233516	0	0	0.963241	8.52018	1.53333	4.97194	6.53655	9.77416	--	--	--	--	--	--	2.94052e-13	7.27398	up
LOC106755224	5.23057	4.58187	4.60092	1.23945	1.14229	1.3029	2.31094	2.3941	2.25445	1.24687e-14	-2.25566	down	--	--	--	1.05974e-06	-1.25833	down
LOC106755226	367.949	386.343	447.102	221.842	226.173	230.518	146.812	148.21	138.849	--	--	--	--	--	--	2.93485e-18	-1.42407	down
LOC106755232	35.7619	33.4461	32.9305	27.7401	29.4887	25.705	67.5844	76.2998	79.1059	--	--	--	1.34079e-24	1.46953	up	1.38184e-10	1.03626	up
LOC106755233	10.7538	8.60071	8.41151	55.7433	53.3104	58.926	23.0538	25.5035	20.5695	4.56143e-39	2.4964	up	2.94988e-15	-1.24052	down	4.82351e-09	1.26749	up
LOC106755234	0	0	0	0.787348	1.79457	1.21052	2.81188	4.7946	2.27044	3.65415e-08	Inf	up	--	--	--	1.11835e-11	Inf	up
LOC106755236	19.7516	21.5183	19.0196	64.3488	65.255	69.7734	49.4717	57.0568	56.1312	3.51432e-22	1.66351	up	--	--	--	3.76443e-15	1.40085	up
LOC106755242	0.457044	0.97716	0.569371	12.8104	13.074	13.5017	22.6723	32.4472	23.0725	1.47073e-39	4.29134	up	--	--	--	5.69638e-34	5.30015	up
LOC106755244	2.18263	0.254383	0.706898	2.72219	2.81298	2.91026	5.18423	7.34369	5.74428	0.00299301	1.45939	up	4.77621e-05	1.14377	up	3.64704e-11	2.6161	up
LOC106755247	44.8212	34.0386	48.9642	7.4744	7.5155	6.00665	7.67571	6.62815	7.97743	1.0734e-20	-2.5821	down	--	--	--	6.37587e-20	-2.50106	down
LOC106755248	1.95767	2.24944	1.71666	10.4068	29.3674	6.87854	24.6985	31.9202	41.1341	--	--	--	--	--	--	1.80323e-17	4.04617	up
LOC106755249	39.8242	27.97	34.187	1.93781	2.88693	5.57389	18.6042	16.9838	24.3653	2.04508e-21	-3.20491	down	6.05209e-13	2.44618	up	--	--	--
LOC106755252	0.670921	0.261106	0.672927	50.6746	78.4605	48.0653	110.627	131.814	138.372	2.73731e-26	6.81986	up	2.60562e-07	1.09914	up	5.8731e-173	7.93099	up
LOC106755254	18.6846	22.1232	18.5035	13.7795	11.1934	14.5307	6.49273	8.5752	9.88283	--	--	--	--	--	--	1.84397e-09	-1.37422	down
LOC106755256	1.45681	0.682358	0.856718	6.82079	6.53643	5.69713	5.72593	10.1665	6.57048	6.46717e-09	2.66324	up	--	--	--	1.68391e-07	2.91741	up
LOC106755262	2.96881	3.20843	2.61499	13.5667	15.8069	14.7106	19.036	18.9781	19.797	5.0978e-25	2.21733	up	--	--	--	3.35916e-38	2.62269	up
LOC106755266	16.839	21.4521	21.2516	10.6609	13.2267	10.8191	11.9236	13.1091	12.2688	2.54874e-08	-1.02354	down	--	--	--	--	--	--
LOC106755267	0.144511	0	0	3.22095	4.85714	3.35239	9.38857	11.0271	10.5039	5.49629e-18	7.0796	up	1.8854e-08	1.43885	up	5.55853e-43	8.53245	up
LOC106755268	26.7397	30.6014	32.0368	5.19912	3.54838	4.18366	3.16789	4.23042	3.15338	6.02759e-59	-2.85997	down	--	--	--	4.34232e-64	-3.12143	down
LOC106755270	0.0770962	0.041531	0.0380575	0.854251	0.698537	1.00531	0.798993	0.55387	0.653569	6.56653e-12	4.43918	up	--	--	--	4.51547e-10	4.11639	up
LOC106755271	3.81066	5.90047	5.05761	13.217	14.7978	13.818	11.5222	11.2204	12.0539	1.16751e-07	1.37432	up	--	--	--	1.39446e-05	1.13073	up
LOC106755274	1.2201	1.22653	1.8166	2.84741	1.63983	1.8177	2.63463	4.39143	3.79477	--	--	--	--	--	--	8.44445e-05	1.43634	up
LOC106755288	2.86402	1.11396	2.86592	42.5666	39.7	42.7251	18.7222	19.7565	22.9091	3.32292e-55	4.14743	up	--	--	--	8.56805e-27	3.16082	up
LOC106755289	2.89094	2.09707	3.13816	7.08938	6.64155	6.82225	4.71961	5.40189	5.08456	1.81908e-05	1.2286	up	--	--	--	--	--	--
LOC106755290	1.00808	1.41732	0.923749	0.77898	0.759873	0.728555	3.05535	3.46852	3.36308	--	--	--	7.90539e-13	2.16429	up	1.0575e-06	1.50655	up
LOC106755291	0.885174	0.939698	0.672605	0.860161	1.13943	1.583	1.62461	2.38852	2.03824	--	--	--	--	--	--	0.00185934	1.23941	up
LOC106755292	78.3411	130.678	101.548	10.1131	9.08713	9.49698	18.5828	21.9594	22.0298	3.57264e-16	-3.43841	down	3.53939e-09	1.1128	up	3.11711e-10	-2.31317	down
LOC106755293	53.4808	59.9276	52.0268	3.17264	3.58038	3.03129	13.5401	15.6968	12.3984	5.68618e-119	-4.31902	down	2.06919e-24	2.09425	up	3.51163e-40	-2.21323	down
LOC106755294	2.17827	2.00559	1.71747	1.35667	1.56562	1.7103	1.07161	0.845872	0.602911	--	--	--	--	--	--	0.000103798	-1.3126	down
LOC106755295	84.8306	103.859	99.5607	30.1508	33.1522	33.3187	24.178	28.7865	29.5982	4.28357e-28	-2.12095	down	--	--	--	9.09867e-30	-2.27316	down
LOC106755296	9.6816	7.7523	8.7982	0.765082	0.45867	1.00597	0.431739	0.343629	0.539613	2.21974e-43	-3.70524	down	--	--	--	5.03669e-56	-4.45441	down
LOC106755298	0.20482	0.765018	1.19189	3.0585	2.84133	3.76123	1.17469	1.26353	1.17591	3.5804e-06	1.99982	up	9.45957e-05	-1.41749	down	--	--	--
LOC106755299	5.88664	5.17608	5.51923	6.2693	6.26865	6.95154	3.56543	2.69483	2.79659	--	--	--	2.15927e-09	-1.22843	down	--	--	--
LOC106755303	0.548497	0.595046	0.419737	0.325693	0.367642	0.371222	0.0732384	0.162383	0.14524	--	--	--	--	--	--	4.50352e-05	-2.28174	down
LOC106755307	0.870228	0.479829	0.983061	0.354436	0.405615	0.474147	0.348984	0.0747137	0.357034	--	--	--	--	--	--	0.00188524	-1.87108	down
LOC106755312	1.25587	2.57148	4.62605	7.65975	8.57651	6.1807	9.79032	19.058	12.2296	0.00125971	1.15507	up	--	--	--	1.12016e-05	2.08989	up
LOC106755314	6.67379	5.2384	5.12812	20.29	19.5282	22.6502	17.6606	14.1058	15.4266	1.9731e-26	1.83057	up	--	--	--	7.08991e-16	1.45329	up
LOC106755315	13.139	14.1652	12.8226	5.87394	6.22529	7.17972	7.95357	7.42624	7.76299	4.29306e-13	-1.14453	down	--	--	--	--	--	--
LOC106755317	23.4583	28.8449	27.1379	5.66475	4.48511	4.83518	7.94919	6.57005	6.63114	2.28763e-47	-2.41627	down	--	--	--	2.58466e-29	-1.87913	down
LOC106755318	32.1759	31.0303	31.9492	9.68807	8.35219	8.19135	12.6646	11.9638	10.9963	3.72143e-31	-1.88625	down	--	--	--	2.3644e-21	-1.56855	down
LOC106755319	15.3737	15.4602	16.2825	7.54948	6.51854	6.82351	9.98811	9.88935	9.56371	9.98452e-09	-1.2601	down	--	--	--	--	--	--
LOC106755320	0.898923	1.7547	1.15853	5.19149	3.90066	3.80814	3.8414	4.90722	4.01549	4.19862e-08	1.80076	up	--	--	--	1.98457e-08	1.7932	up
LOC106755323	8.43558	5.64074	9.09903	46.3511	50.4473	51.4103	31.5009	34.4623	29.952	1.29759e-46	2.64015	up	--	--	--	1.65053e-25	2.03009	up
LOC106755325	2.34244	3.12076	1.66986	8.48625	6.61667	7.33112	6.85027	6.32718	6.97685	9.03252e-12	1.46209	up	--	--	--	2.16083e-10	1.35096	up
LOC106755326	2.64905	3.14433	3.26747	3.73048	2.33821	1.70566	1.09128	1.47568	1.52817	--	--	--	--	--	--	5.19666e-05	-1.33587	down
LOC106755327	1076.44	1201.48	1245.05	398.786	432.396	430.684	373.128	459.446	403.077	9.15194e-20	-1.56861	down	--	--	--	1.16655e-15	-1.57473	down
LOC106755328	0.548795	0.25495	0.358607	5.10233	4.7124	4.62485	10.7318	11.7055	11.7634	7.73211e-27	3.53924	up	6.69177e-13	1.26032	up	3.05651e-70	4.81283	up
LOC106755330	7.61852	9.04726	5.94145	45.1355	41.9851	41.3182	29.8469	31.5089	30.3777	4.20909e-36	2.3615	up	--	--	--	5.0637e-23	1.9335	up
LOC106755331	14.8886	11.9633	13.8664	7.14755	6.94055	6.39456	7.87349	7.81059	7.09165	9.58476e-08	-1.16897	down	--	--	--	--	--	--
LOC106755332	2.01586	0.870147	0.864425	22.5553	23.9936	22.7432	60.7357	68.0967	63.596	8.17696e-63	4.01286	up	2.46664e-27	1.50446	up	2.15199e-146	5.52999	up
LOC106755333	0.200588	0.128744	0.076706	2.8166	3.53806	3.3177	1.96618	2.0156	2.04716	6.49587e-33	4.69578	up	--	--	--	1.92173e-21	4.04353	up
LOC106755337	3.04067	3.55201	3.65979	8.10097	8.5717	8.48997	5.77811	4.87063	5.20078	4.07176e-08	1.16011	up	--	--	--	--	--	--
LOC106755338	2.86816	2.574	2.45198	10.5116	11.004	11.1775	9.54838	8.99701	9.10313	6.28341e-15	1.97731	up	--	--	--	1.76743e-12	1.78068	up
LOC106755339	15.5783	17.6756	15.6879	7.82198	6.9959	7.91731	8.18913	8.23403	6.89605	9.27161e-13	-1.24357	down	--	--	--	2.87511e-11	-1.16993	down
LOC106755341	0.279403	0.739749	0.0343534	4.35898	3.96737	2.77997	3.61849	4.27911	2.91156	4.40113e-14	3.30894	up	--	--	--	1.18442e-18	3.31731	up
LOC106755352	0.205032	0.25801	0.124523	0.318402	0.729426	0.5358	2.66259	2.07484	2.79935	0.00394489	2.20057	up	2.66102e-10	2.21902	up	3.47171e-24	4.43058	up
LOC106755358	0.0316024	0.0351374	0.0321809	1.61124	1.70262	1.09325	1.89483	1.61503	2.32221	2.10326e-22	6.13151	up	--	--	--	1.09096e-30	6.61687	up
LOC106755359	19.7277	17.8289	17.9714	13.0381	10.0132	12.7127	6.34681	4.64991	5.35595	--	--	--	8.34647e-09	-1.09897	down	1.42403e-19	-1.7595	down
LOC106755365	9.69067	11.6992	10.8756	2.15831	1.94508	2.32078	2.64425	2.56271	3.08232	7.03893e-34	-2.33504	down	--	--	--	2.34957e-24	-1.90748	down
LOC106755368	12.3779	12.4117	13.1231	6.66616	6.6768	6.08639	5.23377	5.52475	4.65166	1.89888e-05	-1.07105	down	--	--	--	4.83622e-08	-1.35998	down
LOC106755369	11.1098	12.5071	12.4383	3.14187	2.63228	2.77333	2.21843	2.25756	2.46659	7.63167e-31	-2.20721	down	--	--	--	1.00374e-36	-2.46742	down
LOC106755371	8.35271	10.356	10.7333	5.07447	5.55251	6.07621	4.08614	3.80575	4.04568	--	--	--	--	--	--	4.22393e-10	-1.45262	down
LOC106755372	0.0958671	0.157136	0	0.485621	0.88184	0.720934	2.15031	1.80245	1.64885	3.0801e-07	3.25181	up	3.32212e-06	1.47959	up	4.99202e-21	4.74155	up
LOC106755373	33.7777	35.1325	40.5808	8.7459	9.07512	9.61788	7.24031	8.87383	8.43667	8.70713e-33	-1.98454	down	--	--	--	1.64059e-34	-2.11667	down
LOC106755374	3.12677	4.88884	5.65476	1.03752	0.980253	1.05919	1.35894	1.9611	2.04648	4.5883e-07	-2.36316	down	--	--	--	0.000305027	-1.49258	down
LOC106755378	0	0.20969	0.143511	6.62481	6.23819	6.15526	2.20136	1.91764	2.26886	8.83877e-58	5.89578	up	2.31086e-14	-1.55227	down	1.10814e-21	4.3548	up
LOC106755379	30.1644	39.9269	35.8435	2.65272	2.97396	2.96814	1.47093	0.849516	0.697603	1.5167e-56	-3.86764	down	2.54107e-06	-1.47793	down	2.75653e-78	-5.33601	down
LOC106755381	0.179675	0.0980527	0.0822575	25.8581	23.1226	27.148	59.2527	90.5891	66.6757	4.38838e-116	8.20676	up	1.0059e-08	1.54736	up	3.94233e-67	9.76715	up
LOC106764849	18.8273	18.9063	19.4817	39.2582	42.3162	44.8515	39.1451	46.2661	42.7844	1.57667e-15	1.18591	up	--	--	--	1.37237e-14	1.21896	up
LOC106755383	30.0827	30.0746	33.8813	8.39687	7.75443	7.96932	9.93244	11.7148	11.7269	1.7585e-30	-2.16771	down	--	--	--	1.41059e-19	-1.65928	down
LOC106755384	2.27001	1.82779	1.13615	24.0033	33.3148	32.9854	24.2685	32.1768	23.5443	1.64022e-31	3.99752	up	--	--	--	8.63678e-29	3.82987	up
LOC106755386	0.32119	0.173194	0	0.040568	0.101897	0.217871	0.566968	0.889869	0.596326	--	--	--	7.18146e-05	2.84707	up	0.00302373	1.96963	up
LOC106755388	9.17353	8.6418	9.02666	2.32164	2.4635	2.02684	1.85326	1.47544	1.26374	9.95998e-13	-1.97696	down	--	--	--	4.28233e-19	-2.5504	down
LOC106755389	21.4909	15.3711	24.1579	8.36719	9.0556	8.68657	6.28716	7.57749	8.91016	2.26858e-05	-1.24242	down	--	--	--	1.08192e-06	-1.41155	down
LOC106755394	0.305517	0.785228	0.103202	1.45799	1.32294	1.27998	3.88583	3.84883	4.74225	0.000259657	1.88305	up	3.9388e-13	1.55454	up	1.51509e-32	3.45318	up
LOC106755395	2.68216	2.18501	1.97618	12.5341	14.8351	15.1202	11.6931	12.7401	12.1933	4.79663e-31	2.496	up	--	--	--	1.27561e-26	2.31711	up
LOC106755396	4.39145	1.72091	3.80727	8.2227	7.2261	6.99737	4.77294	4.30576	3.94783	8.0181e-05	1.09171	up	--	--	--	--	--	--
LOC106755399	55.4789	66.762	59.8334	200.686	221.714	232.533	156.846	172.67	173.654	3.01922e-28	1.6687	up	--	--	--	5.92578e-16	1.32809	up
LOC106755400	12.2102	14.5772	16.5555	5.74633	2.68525	2.74372	4.53743	6.3853	7.29108	2.00335e-13	-2.13438	down	--	--	--	9.64337e-09	-1.37065	down
LOC106755401	0.546313	0.945872	0.505083	5.84822	6.55009	5.4703	12.323	11.0929	11.3441	2.65329e-25	2.96462	up	4.45407e-09	1.00411	up	9.83981e-60	3.98066	up
LOC106755409	304.196	396.604	446.462	5.42644	6.45781	5.51082	14.551	11.3552	15.5875	1.7531e-55	-5.95739	down	8.25691e-09	1.28737	up	2.98042e-40	-4.6581	down
LOC106755411	38.5826	37.853	36.5547	14.8861	21.4556	12.2343	77.9427	86.0971	87.4891	5.17193e-16	-1.4321	down	4.41186e-59	2.40105	up	--	--	--
LOC106755412	2.04362	1.374	3.14574	19.8247	20.2245	19.4354	26.1853	34.6278	32.0043	2.86239e-26	3.1589	up	--	--	--	2.88443e-47	3.83022	up
LOC106755415	33.5289	37.959	32.4149	17.9313	15.1591	16.3028	27.9851	31.4165	29.4682	7.44904e-16	-1.22817	down	--	--	--	--	--	--
LOC106755416	0.986739	0.666964	0.126018	13.5267	15.2482	17.3295	8.59276	8.38184	6.84312	5.56914e-67	4.72562	up	--	--	--	1.12593e-39	3.78456	up
LOC106755420	17.8369	20.291	19.9138	42.2397	42.9335	43.0928	29.069	27.908	30.3345	3.67254e-10	1.08002	up	--	--	--	--	--	--
LOC106755421	0.501538	0.246515	0.0453096	2.77641	3.84707	3.59606	3.89792	3.99815	3.8078	3.81458e-24	3.69051	up	--	--	--	2.51448e-30	3.92542	up
LOC106755422	18.6825	24.2343	28.0053	10.8825	9.495	9.71471	7.9343	8.82516	8.07977	1.31579e-06	-1.20695	down	--	--	--	3.62012e-08	-1.45214	down
LOC106755423	4.67474	10.8589	9.10837	20.6469	22.0548	23.1322	14.0685	17.9673	16.7958	1.16277e-08	1.41754	up	--	--	--	--	--	--
LOC106755424	0.525979	0.100225	0.543856	0.632488	0.784265	1.03582	0.29596	0.179453	0.301489	--	--	--	3.87928e-05	-1.62463	down	--	--	--
LOC106755425	12.4362	17.9843	24.6809	70.6903	72.6324	71.8211	27.7536	37.7729	15.8833	7.38079e-25	1.91289	up	2.24374e-12	-1.40851	down	--	--	--
LOC106755426	0.667414	0.836153	0.568517	2.47086	4.11028	2.34586	6.24754	6.56592	5.83418	0.000139489	1.9332	up	2.35266e-05	1.0802	up	3.87516e-19	3.02469	up
LOC106755427	0	0.828904	0.144588	5.22926	4.83292	7.14914	8.82623	6.68126	5.27561	3.53169e-21	6.46925	up	--	--	--	1.10167e-21	6.45026	up
LOC106755428	0.181096	0.0980397	0.0909256	5.26102	5.59815	7.1963	1.54984	1.53428	2.40472	6.74197e-36	6.16933	up	1.11022e-10	-1.70497	down	9.25555e-12	4.47737	up
LOC106755429	0.410966	0.456231	0.851169	0	0.248628	0.520651	1.70123	2.30064	1.2002	--	--	--	3.98091e-05	2.91332	up	0.00889426	1.65898	up
LOC106755432	171.171	177.275	184.616	70.3596	66.0076	67.1485	63.2338	62.6908	56.5021	5.53599e-26	-1.56727	down	--	--	--	1.04763e-24	-1.67908	down
LOC106755433	16.1361	15.3735	14.738	9.12017	7.45486	7.89379	7.02147	7.52102	7.51813	5.93726e-07	-1.04538	down	--	--	--	1.63705e-08	-1.17026	down
LOC106755434	6.11651	6.82652	5.44033	2.89226	3.06016	3.88921	1.06092	1.34852	1.47934	--	--	--	9.2967e-10	-1.32799	down	2.56692e-30	-2.24805	down
LOC106755437	0.802202	0.246746	0.689335	2.72623	2.69505	3.15686	3.61115	3.48896	3.5189	4.83791e-13	2.20844	up	--	--	--	1.0798e-19	2.5658	up
LOC106755440	67.044	74.4063	72.8417	36.3236	39.5455	39.9714	19.5052	27.584	26.8804	8.43449e-14	-1.13584	down	--	--	--	4.83605e-27	-1.76619	down
LOC106755443	15.1576	15.5357	18.4862	2.52944	1.62883	1.55235	2.3837	2.18354	2.16818	1.01269e-38	-3.15126	down	--	--	--	1.06788e-34	-2.81469	down
LOC106755446	21.6232	30.8885	21.7303	4.75298	5.1333	4.18358	2.15083	1.98508	1.86657	3.0732e-16	-2.51166	down	5.29072e-05	-1.21907	down	2.35063e-25	-3.71896	down
LOC106755448	1.40259	1.71079	0.353279	49.9214	125.116	35.8749	180.555	227.085	258.618	7.63595e-05	5.90914	up	2.51597e-05	1.65758	up	1.00997e-71	7.57963	up
LOC106773832	0	0	0	0.323603	0.302952	0.499264	0.693573	0.843852	0.916843	--	--	--	--	--	--	1.3746e-09	Inf	up
LOC106755466	357.478	440.571	404.387	26.129	25.2155	28.1016	19.885	21.2757	20.9738	3.50779e-105	-3.97507	down	--	--	--	4.4145e-96	-4.32054	down
LOC106755471	6.45243	5.26418	5.80939	2.22824	2.09619	2.28021	2.7936	4.12902	3.26371	7.82374e-09	-1.53312	down	--	--	--	--	--	--
LOC106779222	16.202	14.5947	18.829	9.75455	8.95256	8.44021	7.86633	6.22435	5.43748	--	--	--	--	--	--	1.76997e-09	-1.16261	down
LOC106755477	66.6876	89.652	80.8817	37.0079	39.3316	41.216	38.0958	42.595	42.1134	4.08737e-11	-1.06159	down	--	--	--	--	--	--
LOC106755484	21.181	17.2936	18.0973	37.5168	42.5665	46.4723	29.3297	33.0566	31.5618	1.45749e-10	1.00572	up	--	--	--	--	--	--
LOC106755485	0	0	0.116447	0.420994	0.584053	0.412247	0.319176	0.305332	0.402433	1.32611e-05	3.70292	up	--	--	--	--	--	--
LOC106755489	154.488	171.949	170.384	34.8551	34.4183	33.629	29.7121	29.3133	29.0538	4.6042e-53	-2.38588	down	--	--	--	1.89806e-54	-2.5865	down
LOC106755490	0.566557	0.314104	0.57285	3.90687	4.30535	4.48342	3.40644	3.03084	2.99759	3.7878e-10	3.08227	up	--	--	--	1.76768e-07	2.66375	up
LOC106755494	0.872239	0.917973	0.694436	1.41642	1.72588	1.4892	2.1364	2.19147	2.16665	--	--	--	--	--	--	1.38233e-07	1.34996	up
LOC106755499	217.967	237.797	276.722	205.293	238.967	243.343	101.525	126.687	112.878	--	--	--	6.13825e-13	-1.01685	down	2.05704e-12	-1.17374	down
LOC106755501	0.234195	0.0628738	0.114044	0.028207	0.117721	0.021784	0.433822	0.328576	0.623855	--	--	--	3.48576e-06	3.80466	up	0.00621745	1.80141	up
LOC106755503	6.89136	6.36166	6.88969	3.33593	3.58067	3.45308	2.93839	2.35817	2.92939	8.00118e-06	-1.13594	down	--	--	--	1.2759e-08	-1.4426	down
LOC106755504	17.1364	14.7658	18.2796	8.5098	8.88729	10.1064	9.82571	9.42124	10.6325	4.71185e-10	-1.04454	down	--	--	--	--	--	--
LOC106755507	5.18033	4.33846	3.80319	12.8186	12.0398	14.8468	14.5251	15.9823	13.536	4.03734e-09	1.44429	up	--	--	--	1.9448e-12	1.63465	up
LOC106755511	0.897658	0.751599	1.27008	2.91528	2.05516	2.32516	2.39672	2.39059	2.12631	0.00283904	1.45708	up	--	--	--	0.00411202	1.37917	up
LOC106755513	124.117	117.956	131.716	37.5314	41.3091	38.9124	29.9477	34.1884	35.6923	3.88507e-24	-1.79727	down	--	--	--	1.42716e-27	-1.98347	down
LOC106755515	11.8173	18.4407	18.4672	27.2525	32.8334	37.4849	7.83967	8.90519	8.17636	--	--	--	1.16947e-20	-1.88456	down	--	--	--
LOC106755518	0.298739	0	0	0.330743	1.22165	0.96947	1.6166	1.03662	1.4644	--	--	--	--	--	--	5.68613e-07	4.00858	up
LOC106755525	15.9279	14.0664	19.3224	41.9674	36.3346	36.2244	35.4367	26.5527	33.3291	2.16989e-12	1.21383	up	--	--	--	--	--	--
LOC106755526	0.699859	0.184582	0.889551	0.45332	0.702451	0.798654	1.95496	3.21172	2.47486	--	--	--	8.1908e-05	1.93257	up	6.33069e-05	2.17091	up
LOC106755527	0.340254	0.376117	0.113653	11.0356	10.9862	10.391	8.20789	5.40558	5.34578	8.01649e-42	5.46916	up	--	--	--	2.55226e-15	4.73744	up
LOC106755528	234.082	323.222	314.924	90.4759	95.6962	102.874	58.1274	64.6108	64.196	2.96468e-13	-1.53112	down	--	--	--	4.99357e-20	-2.15424	down
LOC106755532	2.43606	3.0386	2.05697	34.4999	43.1973	49.9761	28.3846	30.0185	32.6713	9.79987e-31	4.02272	up	--	--	--	2.70663e-74	3.51851	up
LOC106755533	181.25	222.792	241.019	25.9364	29.5225	29.1678	5.16288	1.9634	2.96966	3.65587e-33	-3.03817	down	5.19463e-63	-3.03296	down	2.59763e-75	-6.06131	down
LOC106755544	1.51616	1.33865	1.77056	7.80621	7.77586	7.37899	5.83239	5.421	6.19464	3.50027e-12	2.17662	up	--	--	--	1.61912e-08	1.81503	up
LOC106755545	37.5899	38.5002	46.7084	18.2766	17.343	19.4663	24.6666	29.4675	26.5654	6.20073e-14	-1.38898	down	--	--	--	--	--	--
LOC106755546	19.1149	22.1234	23.5725	1.35968	1.50693	1.64066	0.511368	0.816545	0.921633	1.54148e-92	-3.96438	down	0.00227735	-1.00858	down	5.2875e-112	-4.96084	down
LOC106755549	38.8133	40.3	37.3095	18.7726	18.7544	18.5998	16.0389	13.9875	14.6522	--	--	--	--	--	--	1.12558e-12	-1.30279	down
LOC106755550	1.82431	2.42406	1.39736	5.04706	3.858	4.32885	5.52137	5.12826	4.69871	0.000668214	1.10185	up	--	--	--	6.6588e-06	1.35921	up
LOC106758641	0.950823	0	0.15986	3.37949	4.90101	5.11627	15.0027	17.9905	16.3284	1.04525e-12	3.74939	up	7.07168e-17	1.89791	up	2.20189e-49	5.65957	up
LOC106755552	11.9542	14.5052	10.7258	5.55444	6.20472	6.14219	8.42226	8.74146	7.92584	3.95447e-06	-1.0874	down	--	--	--	--	--	--
LOC106755553	1.79686	1.86252	2.12226	1.3834	0.548131	0.741545	0.586145	0.860204	0.530631	9.34364e-05	-1.2693	down	--	--	--	2.71981e-07	-1.69438	down
LOC106755554	3.4872	3.34249	1.52026	9.32594	6.37796	6.82583	7.2452	6.67375	6.56915	2.95294e-06	1.51577	up	--	--	--	5.32417e-06	1.44967	up
LOC106755555	30.0747	35.4359	29.8065	17.7742	19.7074	18.1504	20.3696	21.4416	19.5684	1.29162e-08	-1.01064	down	--	--	--	--	--	--
LOC106755558	0	0	0	6.71384	4.68779	5.91413	4.53016	2.91192	3.46167	7.52181e-26	Inf	up	--	--	--	8.09224e-19	Inf	up
LOC106755559	0.744708	1.19303	0.63369	1.05941	0.917311	1.04772	150.553	82.5784	42.0657	--	--	--	3.72307e-06	6.57226	up	5.60937e-07	6.75639	up
LOC106755561	30.2793	30.697	25.9734	160.527	155.539	157.419	157.368	174.22	176.832	4.4677e-29	1.71217	up	--	--	--	5.2751e-27	1.73719	up
LOC106755562	2.91772	1.75108	2.00369	17.7411	20.5295	20.5634	53.1332	52.8309	52.5592	2.04434e-33	3.11845	up	4.37462e-22	1.45715	up	4.46275e-98	4.58714	up
LOC106755564	1.17111	1.76164	0.882785	2.75575	2.95117	3.00464	3.6194	3.35884	2.97138	--	--	--	--	--	--	9.46236e-05	1.18758	up
LOC106755565	373.829	351.566	382.972	250.211	271.561	285.436	160.488	174.089	168.322	--	--	--	--	--	--	2.75766e-12	-1.17014	down
LOC106755566	185.788	208.565	253.126	96.7662	110.585	107.2	134.036	151.84	151.856	1.36561e-11	-1.04896	down	--	--	--	--	--	--
LOC106755568	0.166111	0	0.244464	7.65732	5.85309	7.37925	2.47214	2.36461	2.86324	1.01846e-36	5.63747	up	1.10657e-08	-1.41507	down	7.23966e-15	4.23462	up
LOC106755569	0.572477	0.0898934	0.240789	9.97463	8.87079	10.2848	3.79146	6.15487	4.35087	6.78748e-43	4.95723	up	2.09981e-06	-1.00414	down	1.50426e-16	3.96613	up
LOC106755571	0.155679	0.422309	0.159099	4.93628	4.79892	2.64669	8.4791	10.1998	14.2722	4.7842e-11	4.11363	up	0.000480849	1.41031	up	4.69736e-20	5.53917	up
LOC106755572	1.60844	1.94915	4.11658	17.7204	18.7132	19.1013	12.9957	13.7447	14.5367	3.84734e-20	2.80158	up	--	--	--	6.2022e-14	2.36996	up
LOC106755573	2.76741	2.84808	3.80928	10.8438	10.2145	10.6043	16.4153	18.0218	16.9462	3.0504e-09	1.61348	up	--	--	--	1.78604e-22	2.34027	up
LOC106755575	0.697205	1.51708	1.7101	7.97528	7.94832	7.29895	9.21032	10.0644	7.23796	2.16913e-16	2.46585	up	--	--	--	1.71096e-21	2.69269	up
LOC106755577	0.940279	0.291118	0.398915	20.9264	18.9533	20.8147	17.1566	12.7561	15.0663	6.06625e-55	5.2277	up	--	--	--	4.95741e-44	4.82456	up
LOC106755578	0	0	0.346053	37.9872	38.6299	38.3642	13.3958	11.369	15.2145	2.03995e-93	8.51665	up	3.47563e-17	-1.50573	down	4.17839e-42	7.02071	up
LOC106755579	0.485426	0.452836	0.27815	2.11024	1.92387	2.18462	0.736549	0.849752	0.820685	5.8313e-08	2.38495	up	0.000109686	-1.36888	down	--	--	--
LOC106755580	0.43361	0	0	2.95777	6.85252	6.65731	3.52435	10.3428	7.70642	2.89041e-08	5.33202	up	--	--	--	3.67068e-07	5.75212	up
LOC106755581	1420.9	1644.98	1739.37	93.9974	93.4745	103.201	238.296	333.597	288.499	1.55586e-101	-3.92565	down	3.26839e-11	1.52229	up	6.67289e-34	-2.39178	down
LOC106755584	0.799057	1.14341	1.15325	9.82222	8.00518	8.06169	24.3137	23.6302	18.9073	1.65735e-26	2.97965	up	1.20948e-13	1.40968	up	5.14303e-62	4.40133	up
LOC106755585	26.6166	29.5583	31.5913	53.0981	59.9511	60.1131	73.347	54.02	75.225	1.36551e-09	1.01755	up	--	--	--	3.3908e-10	1.21827	up
LOC106755586	95.7643	109.538	156.893	38.3981	37.3225	34.7473	28.4489	30.98	34.5774	9.48425e-07	-1.83402	down	--	--	--	1.91512e-07	-2.03968	down
LOC106755587	0.0546079	0	0.0538127	1.15926	1.5315	1.26656	0.626086	0.870007	0.489991	3.12728e-15	5.90024	up	--	--	--	2.05444e-09	4.97352	up
LOC106755588	0.220327	0.161099	0.216705	0.789016	0.739317	0.584953	1.54908	1.84577	1.40486	0.00248987	1.91175	up	0.00141404	1.25431	up	1.41352e-09	3.17873	up
LOC106755590	2.05273	1.21187	0.770973	2.93589	3.04991	3.15422	3.42099	4.87559	3.95588	--	--	--	--	--	--	8.34588e-06	1.44177	up
LOC106755591	0.508225	1.2196	0.390872	16.4892	14.91	13.7803	6.98976	5.64443	4.9047	2.24796e-45	4.34282	up	1.86727e-11	-1.33548	down	8.85712e-17	3.01927	up
LOC106755593	0.590908	0.290327	0	4.94375	3.64838	3.14327	2.7803	3.60369	3.05128	1.00728e-13	3.69931	up	--	--	--	1.78201e-11	3.41291	up
LOC106755594	0.144544	0	0	0.4447	0.426231	0.438757	1.87203	1.74036	1.64371	--	--	--	7.61588e-05	2.12871	up	2.08935e-10	5.99334	up
LOC106755595	0.33237	0.359498	0.168137	1.28258	0.947636	0.919851	4.76315	11.147	3.84021	--	--	--	--	--	--	8.31983e-05	4.89081	up
LOC106755596	29.6316	29.5864	30.4564	4.78549	3.65904	3.99299	7.86478	7.41909	6.9899	5.04821e-49	-2.67675	down	--	--	--	2.59626e-25	-1.80958	down
LOC106755598	2.66854	3.59728	4.60968	11.0818	10.7037	14.4091	10.6955	11.4725	12.3428	2.65938e-10	1.70261	up	--	--	--	1.63813e-10	1.59406	up
LOC106755599	904.548	1045.76	1138.24	123.122	121.926	109.803	186.174	146.724	152.788	7.2387e-73	-3.04622	down	--	--	--	4.34494e-45	-2.62248	down
LOC106755600	9.94803	12.8087	10.0506	6.42138	6.37613	5.07991	4.03388	6.03459	5.0742	1.20792e-05	-1.04024	down	--	--	--	9.99527e-08	-1.25068	down
LOC106755602	15.815	11.1793	8.94473	0.486715	0.704031	0.431575	1.79143	1.87782	1.70152	1.05167e-15	-4.59081	down	5.2136e-08	1.73959	up	2.28663e-09	-2.83913	down
LOC106755603	47.0225	56.7502	62.1461	11.5594	25.8147	13.8138	30.7872	101.451	116.01	1.22755e-12	-1.71691	down	--	--	--	--	--	--
LOC106755604	83.3209	75.4104	87.736	16.213	16.3543	15.0028	17.2086	16.8115	16.4533	8.43962e-39	-2.40325	down	--	--	--	3.0657e-35	-2.29481	down
LOC106755606	0.000498977	0.0044177	0.000541981	14.3073	14.401	16.1067	6.71004	6.53202	6.26763	2.49241e-61	Inf	up	6.44321e-09	-1.22423	down	1.53199e-32	Inf	up
LOC106755607	0	0	0	10.1023	5.35819	7.91147	6.15138	5.08123	6.86734	3.4863e-19	Inf	up	--	--	--	2.23393e-28	Inf	up
LOC106755608	6.60057	7.75837	8.16455	57.5919	63.9984	70.2981	112.525	109.432	127.773	7.57539e-47	3.00063	up	--	--	--	2.78421e-87	3.89918	up
LOC106755609	0.16639	0	0.502265	0.150872	0.0632022	0.0575019	1.81502	3.08289	1.31129	--	--	--	8.74633e-07	6.13721	up	6.58255e-05	3.43065	up
LOC106755610	37.3976	38.3169	48.7551	163.606	138.745	148.242	130.786	99.5722	106.676	9.56667e-26	1.72972	up	--	--	--	1.04504e-13	1.3155	up
LOC106755611	0.632468	0.2906	0.723479	8.31662	6.74153	6.81147	4.02711	2.24181	2.03662	2.06887e-25	3.69686	up	9.62487e-08	-1.42652	down	0.000343163	2.28152	up
LOC106755612	0.41596	0.182949	0.346207	1.95937	1.104	1.5383	2.00752	3.52804	2.30763	0.000107248	2.1287	up	--	--	--	1.42814e-10	3.03633	up
LOC106755613	1.78938	1.4148	0.923609	23.9641	21.3693	18.4634	36.514	38.5671	44.7739	3.51905e-35	4.09526	up	--	--	--	6.22097e-68	4.98827	up
LOC106755614	11.8701	14.2306	16.4234	4.62959	3.89599	4.64873	6.10037	5.14962	5.36321	1.54403e-13	-1.83878	down	--	--	--	4.80453e-10	-1.47066	down
LOC106755615	0.413754	0	0.300747	0.947433	0.26391	0.634859	1.82288	2.18209	2.2241	--	--	--	0.000207938	1.75729	up	3.46912e-07	3.00342	up
LOC106755616	0.096008	0	0	2.14182	2.22949	2.53056	1.55442	0.922059	1.23261	2.22812e-25	6.24207	up	--	--	--	1.303e-13	5.36797	up
LOC106755618	7.96182	6.08191	9.17818	29.616	21.9473	19.6845	14.9051	18.8503	15.376	1.66105e-08	1.70818	up	--	--	--	6.09249e-08	1.18553	up
LOC106755619	25.7342	31.6057	27.1407	5.39979	6.95797	6.4401	6.40016	6.4012	6.32721	9.64927e-26	-2.28138	down	--	--	--	9.30887e-26	-2.23461	down
LOC106755620	0.726767	0.794073	0.848795	4.40084	4.51913	3.77712	5.19324	6.14173	4.65541	7.81648e-07	2.29357	up	--	--	--	4.6044e-10	2.66873	up
LOC106755625	0	0	0.0735547	1.02218	1.11807	0.927135	15.2932	19.8697	15.2124	2.11925e-10	6.0705	up	1.19915e-47	4.09931	up	9.44415e-83	10.1794	up
LOC106755626	37.506	29.8121	28.0962	3.3209	3.85872	3.31877	4.09164	6.08801	4.17795	5.6654e-32	-3.2282	down	--	--	--	4.13872e-26	-2.77241	down
LOC106755627	60.2298	72.631	70.0975	0.158522	0.165622	0.336372	2.71607	2.36985	2.97439	4.57962e-200	-8.54538	down	2.50394e-17	3.80366	up	1.88665e-124	-4.73297	down
LOC106755628	0.0649111	0	0	0.980549	0.765896	1.27774	0.213729	0.392467	0.238081	3.96462e-11	6.18901	up	0.00014704	-1.8812	down	--	--	--
LOC106755629	2.73251	1.31427	1.89711	7.2767	9.73615	10.259	8.68034	9.47045	9.22917	6.22989e-14	2.22988	up	--	--	--	8.06538e-18	2.21016	up
LOC106755632	28.6595	34.3056	34.5974	5.48643	7.08678	8.17945	6.41959	5.33276	7.91674	3.29424e-35	-2.26408	down	--	--	--	4.75909e-36	-2.33291	down
LOC106755633	31.2145	38.5522	36.5206	12.3737	12.8866	14.114	9.66522	9.23034	9.90933	1.32436e-17	-1.55374	down	--	--	--	9.00035e-26	-1.99011	down
LOC106755634	16.3826	18.4927	17.7269	5.0429	6.43359	5.99943	5.49444	8.1271	7.27599	1.08714e-18	-1.79582	down	--	--	--	3.13339e-14	-1.49397	down
LOC106755636	0.594502	0.454619	0.250235	3.56629	2.72862	3.78036	2.9321	2.61297	1.99246	3.23375e-12	2.963	up	--	--	--	4.81996e-09	2.57768	up
LOC106755637	0.87722	0.595424	1.40433	12.4343	11.2696	12.5934	3.23849	3.75148	4.18102	1.04666e-34	3.78833	up	5.76925e-16	-1.75438	down	1.54381e-07	2.04611	up
LOC106755638	1.05497	0.692433	0	614.531	567.798	622.162	466.112	503.782	387.83	0	10.1081	up	--	--	--	1.90956e-178	9.75335	up
LOC106755640	5.6186	2.83556	3.08834	8.67058	9.69982	10.0256	4.75917	4.95104	6.45549	1.78307e-06	1.32897	up	--	--	--	--	--	--
LOC106755642	3.46895	1.67117	1.53947	16.8818	19.8814	18.8531	10.0768	13.1659	11.3795	4.08457e-29	3.04866	up	--	--	--	1.46512e-16	2.39089	up
LOC106755643	69.9566	72.4507	84.0658	28.1705	33.1421	33.409	18.7005	22.1907	18.0358	2.57249e-15	-1.2698	down	--	--	--	1.29572e-29	-1.94738	down
LOC106755644	1.55517	1.53826	0.833043	6.03975	5.97415	6.27209	5.553	5.31324	4.20349	1.63753e-11	2.0944	up	--	--	--	2.26677e-09	1.86914	up
LOC106755645	53.7456	68.6879	65.6533	10.5253	6.49975	5.4558	5.96357	6.96161	4.99952	6.03322e-49	-3.14724	down	--	--	--	4.89479e-58	-3.45074	down
LOC106755646	2.92786	3.0806	2.56492	7.19251	7.67566	6.37687	8.86469	9.56155	8.46675	0.00114609	1.28204	up	--	--	--	3.7062e-06	1.66699	up
LOC106755647	0	0	0	0	0.128091	0.0584252	1.00975	2.78414	1.26246	--	--	--	0.000302546	5.80003	up	3.52791e-05	Inf	up
LOC106755648	48.9678	45.5897	36.5472	2.44786	5.07102	2.48436	49.6739	41.3167	46.5236	1.05242e-49	-3.82762	down	2.81873e-69	3.82564	up	--	--	--
LOC106755650	13.8513	19.7559	16.9524	1.73073	1.07741	1.07896	1.15596	2.27387	1.99824	8.86461e-37	-3.91874	down	--	--	--	1.1483e-30	-3.37364	down
LOC106755652	2.40761	4.39449	2.19669	5.91455	6.16332	8.07443	9.47804	5.81576	8.19818	1.4099e-06	1.31572	up	--	--	--	0.000701359	1.58515	up
LOC106755654	0.288327	0.634428	0.291188	624.576	672.069	608.597	829.936	306.56	296.302	0	11.1303	up	--	--	--	9.79806e-10	10.7449	up
LOC106755655	0	0	0.135354	0.790646	0.700622	0.695065	16.4619	7.99558	11.5501	--	--	--	4.17646e-08	4.11375	up	4.76362e-16	9.07171	up
LOC106755657	0.132903	0	0	8.42465	8.81451	5.63198	14.6667	15.4657	15.0503	6.96113e-28	8.24684	up	--	--	--	1.97194e-64	9.25617	up
LOC106755658	1.44232	0.280364	0.515388	0.469827	0.409908	0.235708	0.934802	0.86796	1.00984	--	--	--	0.000539392	1.41219	up	--	--	--
LOC106755659	15.8027	14.3754	15.2196	19.1851	22.1727	17.456	4.31059	6.00078	5.06549	--	--	--	2.55472e-23	-1.99912	down	1.34579e-10	-1.52468	down
LOC106755660	0	0.463291	0.0844693	0.366046	1.16606	0.956752	1.28423	2.02901	2.60315	--	--	--	--	--	--	4.87562e-07	3.57513	up
LOC106755661	1.60063	1.73589	1.4333	15.7655	13.3356	16.1989	11.5764	11.1331	12.0578	1.76639e-28	3.12931	up	--	--	--	7.96343e-22	2.77303	up
LOC106755664	0.173264	0.143706	0.260618	1.06491	0.998299	1.30775	0.753739	1.04488	0.659009	2.09387e-07	2.51711	up	--	--	--	3.45074e-05	2.08051	up
LOC106755666	0.541493	0.970656	0.719947	7.92484	9.12723	11.0928	3.79117	3.60399	2.69795	4.25238e-30	3.65239	up	1.35998e-10	-1.46969	down	1.23341e-08	2.19221	up
LOC106755668	10.976	8.12947	9.06339	2.77614	3.44277	4.27471	1.77674	2.06143	2.65758	2.48781e-06	-1.37283	down	--	--	--	6.41686e-13	-2.22074	down
LOC106755670	33.288	31.1753	36.2925	2.79904	4.50587	3.48442	2.11441	2.55817	2.36889	2.1705e-74	-3.43076	down	--	--	--	8.64265e-89	-4.02255	down
LOC106755671	0.986795	0.73671	0.589707	1.05721	2.17603	1.35372	6.81863	9.67689	7.85936	--	--	--	8.20511e-17	2.45227	up	4.72204e-27	3.49143	up
LOC106755673	0.761916	0.79988	1.07137	3.54456	3.15728	4.38532	5.4241	6.5862	6.22162	1.49315e-08	2.1557	up	--	--	--	6.51687e-18	2.86539	up
LOC106755674	1.06754	0.569173	1.05092	1.6243	0.995552	1.60648	2.71294	2.51864	2.45496	--	--	--	--	--	--	0.000480851	1.47511	up
LOC106755675	0	0	0	0.242418	0.322013	0.187073	1.65206	1.13749	1.44088	--	--	--	1.41815e-06	2.6628	up	3.059e-12	Inf	up
LOC106755676	0	0	0.119214	0.779516	0.724604	0.994847	1.29083	1.61498	1.29784	1.6363e-08	4.42525	up	--	--	--	2.52035e-14	5.24994	up
LOC106755678	10.3566	10.4234	10.1371	1.22354	1.46416	1.57763	1.34801	1.03417	1.20015	1.15511e-28	-3.04323	down	--	--	--	2.8637e-32	-3.20296	down
LOC106755679	126.81	130.338	141.819	22.623	27.0702	22.6453	26.7437	27.2928	24.5996	8.69695e-62	-2.69746	down	--	--	--	4.48666e-51	-2.53208	down
LOC106755680	2.95431	3.27753	3.15169	1.62254	1.85331	2.15626	1.8684	1.76137	1.76286	--	--	--	--	--	--	5.81524e-07	-1.0454	down
LOC106755682	0	0	0	0.197016	0.283222	0.343935	2.44306	1.91377	1.22219	--	--	--	2.41932e-06	2.92188	up	3.13607e-14	Inf	up
LOC106755683	0.520876	0.142256	0	5.08027	3.91977	4.18492	2.68689	3.05202	2.24064	1.56999e-17	4.52366	up	--	--	--	1.00196e-11	3.88676	up
LOC106755684	1.829	1.77659	1.67317	0.0600256	0.14184	0.121916	0.61841	0.438571	0.274099	1.27086e-20	-4.31658	down	0.00215056	2.20996	up	2.58363e-09	-2.1002	down
LOC106755685	0.273015	0.2239	0.272581	0.350459	0.612544	0.415782	0.930554	0.705676	1.09519	--	--	--	--	--	--	0.000810044	1.83212	up
LOC106755686	0.054773	0.0607208	0	1.08721	0.733834	0.758988	0.344544	0.331661	0.275069	2.01003e-12	5.54254	up	0.000932462	-1.43986	down	6.71108e-06	4.11725	up
LOC106755687	0.26618	0.4435	0.267244	0.181332	0.0241963	0.0448677	1.57463	1.76981	1.81727	--	--	--	1.11538e-16	5.31946	up	3.35061e-08	2.872	up
LOC106755688	0.105737	0.114415	0.103695	0	0.0392405	0.0363754	0.718227	1.23417	2.82524	--	--	--	0.00034563	Inf	up	0.00224363	4.76222	up
LOC106755689	1.01724	1.73897	1.21778	6.06122	5.3536	5.49635	3.84942	3.9898	3.21332	4.72151e-08	2.11176	up	--	--	--	0.000438233	1.46522	up
LOC106755690	0	0.176297	0	0.301893	0.442383	0.403693	1.45537	1.9631	1.04459	--	--	--	0.000632088	2.08677	up	3.01448e-08	5.54562	up
LOC106755692	0.346078	0	0	19.0289	16.6588	20.8557	22.0488	32.9062	24.9705	4.2338e-70	7.30398	up	--	--	--	1.24445e-48	7.82609	up
LOC106755693	1.08012	0	0	3.71849	3.82466	4.52656	8.02831	6.18493	6.19071	4.63788e-11	3.3462	up	--	--	--	2.97e-21	4.16045	up
LOC106755694	4.65286	2.48875	4.94016	23.5489	36.5751	39.1162	17.3593	21.3532	21.7498	8.15609e-12	2.91006	up	--	--	--	2.71828e-22	2.19793	up
LOC106755695	0.811117	0.723325	0.236667	3.26879	3.58217	3.24916	5.23341	4.94057	4.46708	7.13519e-08	2.46953	up	--	--	--	1.33584e-13	3.03918	up
LOC106755696	0	0	0	1.1295	1.07472	1.21444	0.86799	0.473969	0.749014	1.02156e-12	Inf	up	--	--	--	1.37313e-09	Inf	up
LOC106755698	4.02188	4.03573	5.06804	15.2116	19.7619	18.0938	8.97162	13.1463	11.0864	6.09387e-15	1.8587	up	--	--	--	2.20009e-06	1.19338	up
LOC106755699	16.2568	24.5596	19.9785	1.9367	2.03638	2.27237	3.11472	2.71786	2.63317	4.33006e-23	-3.37784	down	--	--	--	5.86819e-19	-2.86626	down
LOC106755701	1.00192	0.717503	0.50172	0.387023	0.0647049	0.294923	1.3164	1.7705	1.41021	--	--	--	3.0973e-05	2.80603	up	--	--	--
LOC106755702	3.93056	2.95816	3.21915	2.09683	2.47862	2.02585	0.761265	0.657052	0.804214	--	--	--	3.44126e-05	-1.57545	down	5.46286e-10	-2.2808	down
LOC106755703	43.0191	34.4298	46.7435	2.15939	2.57135	4.13099	2.29029	2.37172	2.36865	1.49356e-39	-3.97121	down	--	--	--	1.08205e-43	-4.33698	down
LOC106755706	16.9265	14.6758	16.3679	35.2523	27.9391	28.8868	58.2484	45.4076	55.13	3.72005e-09	1.15363	up	--	--	--	8.26821e-17	1.90386	up
LOC106755707	2.06162	0.988006	2.7253	0.754779	0.970638	0.659914	2.06783	2.08284	2.54793	--	--	--	0.000237927	1.53481	up	--	--	--
LOC106755709	2.41734	3.44288	3.16893	0.692652	0.901971	1.12129	0.843896	1.44456	1.473	3.2365e-05	-2.01073	down	--	--	--	0.000809274	-1.50098	down
LOC106755710	2.73689	0.932917	0.916989	4.29176	4.83973	5.42945	3.1209	3.18319	3.19286	2.74729e-06	1.64443	up	--	--	--	--	--	--
LOC106755711	0.307222	0.291086	0	2.21068	2.6591	2.95036	1.31074	1.25673	0.816978	3.07639e-16	3.6767	up	0.000111293	-1.19146	down	1.71091e-06	2.49601	up
LOC106755713	48.9999	49.4157	50.8023	12.0891	13.0129	10.7368	15.5063	15.8504	16.1717	2.52616e-22	-1.88092	down	--	--	--	4.36598e-16	-1.53198	down
LOC106755714	11.1084	14.042	7.99236	2.12763	1.42962	1.90991	2.3949	1.92036	1.68807	1.12931e-10	-2.80965	down	--	--	--	9.94448e-10	-2.57606	down
LOC106755717	0.375155	0	0	31.2573	27.0804	31.9204	162.049	213.409	147	8.39953e-47	8.74735	up	8.8779e-20	2.57035	up	1.60844e-76	11.3319	up
LOC106755718	2.4761	4.69291	3.53128	8.13826	7.42054	8.2312	7.98756	7.34539	6.60807	0.00013408	1.255	up	--	--	--	0.000541199	1.12687	up
LOC106755719	0.273872	0.586374	0.70616	8.95542	6.6563	6.64868	5.37807	6.49911	7.33415	1.09103e-16	3.71465	up	--	--	--	2.5395e-19	3.84968	up
LOC106755720	0.639753	0.196138	0.09001	0.928984	1.94619	1.86779	1.62465	2.1416	2.25448	0.000730065	2.29702	up	--	--	--	2.29001e-07	2.68634	up
LOC106755721	9.40389	9.32676	10.6256	3.89346	4.27099	4.14336	4.68453	5.99112	4.38833	4.24054e-06	-1.33259	down	--	--	--	0.000247891	-1.00049	down
LOC106755722	5.7461	4.3095	2.28215	10.2963	21.5443	17.3932	12.8908	9.4731	8.63238	5.23624e-05	2.15828	up	--	--	--	1.97814e-05	1.42626	up
LOC106755723	4.30568	5.62279	6.68542	32.2977	15.1002	9.55688	34.0542	36.1591	38.7336	--	--	--	--	--	--	8.38057e-24	2.7275	up
LOC106755725	4.09165	4.63564	3.76634	1.3189	1.85101	1.26624	3.97491	4.09619	5.50292	1.03068e-05	-1.58156	down	2.10698e-07	1.65107	up	--	--	--
LOC106755726	0	0	0.0917363	0.0406619	0.0339374	0	0.686143	2.30879	2.2155	--	--	--	9.17701e-07	Inf	up	2.10644e-06	6.67556	up
LOC106755727	4.95487	5.07491	3.99182	2.88588	3.43172	2.76282	9.1918	12.6385	12.3102	--	--	--	1.67528e-13	1.88427	up	2.40158e-06	1.24298	up
LOC106755729	109.163	112.061	118.625	19.1003	19.1545	15.995	12.1101	14.0126	14.7766	3.9967e-53	-2.7864	down	--	--	--	1.7743e-62	-3.18253	down
LOC106759154	0.821284	0	0.558413	1.4691	1.27055	1.39991	1.49969	0.857588	1.05599	7.8607e-05	2.19317	up	--	--	--	0.0026785	1.8887	up
LOC106755731	54.9094	66.5359	66.4661	12.8921	22.2447	10.7763	57.2946	135.991	91.6726	3.32416e-22	-2.01716	down	0.000149622	2.64479	up	--	--	--
LOC106755732	8.69504	7.66388	10.4828	30.285	41.4345	36.9157	20.0314	24.1694	22.1349	1.85841e-17	1.87265	up	--	--	--	1.01969e-06	1.1502	up
LOC106755735	0.627129	0	0.214927	9.6004	15.0723	11.0849	23.2651	15.2784	21.2597	7.31812e-23	5.76744	up	--	--	--	1.42093e-35	6.50536	up
LOC106755737	1.54355	0.999191	0.548216	7.43768	6.54767	7.36396	3.29013	4.25468	3.79132	2.18922e-17	2.73141	up	--	--	--	3.19592e-07	1.83699	up
LOC106755738	38.9773	36.3646	34.4994	32.6897	32.0037	35.2865	14.9208	13.8693	13.7755	--	--	--	1.69699e-09	-1.25213	down	2.62805e-11	-1.47792	down
LOC106755740	0	0	0	0.367719	0.215243	0.142068	1.71007	1.31995	1.62473	--	--	--	6.87699e-09	2.79156	up	5.08931e-16	Inf	up
LOC106755741	0.719823	0.366831	0.93776	3.06973	3.0951	2.73328	1.0893	1.61487	1.1419	3.01183e-07	2.04896	up	0.00025818	-1.21039	down	--	--	--
LOC106755743	5.32953	7.36684	7.03966	18.6294	27.0775	25.8119	37.5056	37.3115	45.5537	6.44259e-10	1.72516	up	--	--	--	3.15997e-29	2.49396	up
LOC106755744	3.43235	4.23019	3.96641	2.41629	1.94763	1.69944	2.53613	2.01463	2.92822	0.00106245	-1.06462	down	--	--	--	--	--	--
LOC106755745	0.474743	0.117883	0	0.752849	2.22515	0.933623	5.70247	3.1042	3.80185	--	--	--	0.001381	1.83915	up	5.07111e-10	4.4594	up
LOC106755746	1.26237	2.38707	1.17232	3.05943	6.43943	6.25334	5.29691	6.91605	5.21686	0.0028198	1.556	up	--	--	--	5.77105e-11	1.73124	up
LOC106755747	0.103226	0	0	0.514849	0.47405	0.432713	1.18399	1.14025	0.76795	--	--	--	--	--	--	7.89811e-09	5.67048	up
LOC106755748	0.571767	0	0	4.24044	3.21714	3.88227	4.00531	3.86387	4.44657	1.96252e-09	4.06655	up	--	--	--	6.18794e-11	4.24341	up
LOC106755751	0	0	0	2.43391	2.16014	2.62321	2.27371	2.86663	3.09201	8.66865e-20	Inf	up	--	--	--	2.14909e-23	Inf	up
LOC106755754	0.962257	1.27097	1.64338	11.5063	15.7619	12.5422	15.7014	16.8982	17.059	1.24144e-21	3.44463	up	--	--	--	6.27943e-29	3.74748	up
LOC106755758	0.455013	0.301304	0.158007	36.7868	32.9442	36.6712	32.6195	22.4961	27.0755	3.69298e-225	6.87263	up	--	--	--	4.04032e-54	6.54475	up
LOC106755761	0.187148	0.0685338	0.0913301	0.504346	0.526117	0.760564	0.287625	0.169918	0.250941	2.17038e-05	2.28492	up	0.00290876	-1.31094	down	--	--	--
LOC106755765	6.1628	9.95516	7.83153	0.636918	0.279223	0.174336	0.987998	1.43633	1.15785	6.14674e-23	-4.61989	down	6.03118e-05	1.7485	up	7.794e-14	-2.8535	down
LOC106755766	0.383675	0	1.04626	16.4725	10.5781	11.2404	1.8194	2.86254	1.74222	1.29267e-19	4.79163	up	2.81519e-09	-2.60087	down	0.000193757	2.20323	up
LOC106755767	0.504047	0	0	0.499749	0.377512	0.413284	1.06719	0.592418	0.728834	--	--	--	--	--	--	0.00910161	2.08054	up
LOC106755769	0.992247	0	1.46462	11.4724	10.6948	10.8257	10.9577	8.85104	9.78398	5.74552e-19	3.7736	up	--	--	--	1.18768e-17	3.62608	up
LOC106755770	0.0759991	0.333506	0.151012	0.910971	0.826562	0.712526	2.2189	2.11896	2.11201	0.000296516	2.30912	up	4.39533e-05	1.47569	up	1.43991e-13	3.79701	up
LOC106755773	0.414344	0.605515	0.835171	0	0.0529152	0.252607	79.4536	23.1649	50.4641	--	--	--	1.22455e-09	9.47191	up	1.95052e-07	6.45368	up
LOC106755775	0.115934	0.124766	0	0.874788	0.751661	1.03014	0.57124	0.421026	0.634588	1.8342e-08	3.73072	up	--	--	--	1.45034e-05	3.0409	up
LOC106755776	62.2002	54.3763	68.7315	4.31201	0.991113	1.06104	0.576449	1.37405	2.09263	1.7052e-66	-5.07572	down	--	--	--	6.86196e-75	-5.69903	down
LOC106755777	0.078788	0.144622	0.0657123	1.29485	0.910389	1.76176	0.51172	0.47674	0.867664	3.32132e-10	4.33186	up	--	--	--	2.8206e-05	3.30671	up
LOC106755778	13.8958	10.6783	6.9656	5.91562	4.19223	6.07008	4.25076	4.13238	4.16417	0.0039477	-1.15926	down	--	--	--	0.000311497	-1.49562	down
LOC106755779	0.330138	0.181425	0	0.0772279	0.324847	0.295907	1.59271	3.01389	1.93985	--	--	--	1.15082e-06	3.60724	up	1.00993e-07	4.05415	up
LOC106755780	3.24191	6.68607	1.04684	15.3765	11.1986	4.82977	10.4741	13.9041	12.7018	--	--	--	--	--	--	1.58061e-05	1.6437	up
LOC106755781	13.0557	12.4457	13.739	1.8769	2.12193	2.18858	2.90429	3.04489	2.99063	3.85226e-26	-2.62334	down	--	--	--	1.01226e-19	-2.08226	down
LOC106755782	0.786561	0.515011	0.166718	1.58008	5.36332	1.60413	15.8177	14.8707	10.9938	--	--	--	6.10828e-09	2.26795	up	1.53207e-33	5.05758	up
LOC106755783	0.997642	0	0.408252	3.211	3.23694	3.30434	1.38548	0.977586	1.30616	1.60156e-06	2.85277	up	0.00161866	-1.4582	down	--	--	--
LOC106755784	1.20261	1.65077	0.892996	2.27283	2.92402	3.15407	4.23415	3.84506	6.00106	--	--	--	--	--	--	1.35498e-05	1.78513	up
LOC106755785	0.281143	0	0.111922	1.58153	2.49062	2.12865	4.23333	4.51286	3.32461	1.20363e-15	4.03803	up	--	--	--	8.92001e-33	5.03115	up
LOC106755786	1.70236	1.35974	2.36245	3.71174	4.9754	6.12439	7.9836	9.38023	9.06686	2.47301e-05	1.57351	up	--	--	--	1.25196e-15	2.35868	up
LOC106755787	14.3868	21.1255	18.4524	6.02332	5.52858	5.30202	3.80023	6.50927	4.77391	5.39678e-09	-1.58427	down	--	--	--	7.26941e-09	-1.77176	down
LOC106755788	29.952	51.5986	26.581	0.823805	1.18202	1.84281	0.685749	0.263708	1.54428	2.85624e-10	-4.85904	down	--	--	--	8.53775e-12	-5.5473	down
LOC106755789	1.39483	2.34324	1.39467	1.01197	0.96989	0.383638	2.87395	3.68667	3.87162	--	--	--	2.46233e-09	2.15036	up	0.00271099	1.05873	up
LOC106755791	41.8329	36.8139	48.5892	23.2393	22.7439	21.9033	18.6673	17.3867	17.4153	1.06603e-08	-1.13671	down	--	--	--	3.08042e-11	-1.41867	down
LOC106755792	0	0.448418	0.137852	1.05687	0.469025	1.62701	1.94822	1.7431	1.4516	--	--	--	--	--	--	3.10828e-07	3.43887	up
LOC106755793	0.823472	0.893769	0.489331	2.23632	2.83152	2.41943	1.00472	0.947389	0.939718	4.73967e-05	1.69235	up	0.000168177	-1.35758	down	--	--	--
LOC106755794	29.3469	34.7403	30.7184	11.7278	12.9746	13.0703	8.09634	12.7479	8.67968	3.99061e-09	-1.32878	down	--	--	--	5.48081e-14	-1.70901	down
LOC106755798	0.103393	0	0	2.777	2.34348	2.92004	4.07314	7.32241	6.39548	1.91374e-15	6.80368	up	0.000682674	1.20378	up	2.00368e-21	8.02249	up
LOC106755799	6.81733	2.37891	6.59709	14.0187	14.1526	13.1682	8.53927	10.266	7.68437	0.000100739	1.18746	up	--	--	--	--	--	--
LOC106755803	0	0.426581	0.258879	8.06911	1.31586	0.139106	0.880182	0.66506	0.935154	--	--	--	--	--	--	0.00641806	1.96194	up
LOC106755804	76.1505	109.039	67.3774	15.9085	1.65645	0.614312	2.09104	2.19874	2.31525	3.76255e-13	-3.80318	down	--	--	--	1.09072e-21	-5.28953	down
LOC106755805	0.609949	0.164765	0.152372	25.3609	33.3989	44.1387	67.9674	80.9255	63.9504	8.26491e-26	6.9693	up	2.38679e-07	1.06847	up	5.00908e-143	8.04885	up
LOC106755808	0.559904	0	0.415219	4.23679	4.02445	3.85366	4.06409	5.10852	4.85157	4.39122e-11	3.48857	up	--	--	--	6.77865e-14	3.74041	up
LOC106755809	2.30829	1.45718	2.46794	4.06497	3.23807	2.20223	4.53185	7.99515	4.43975	--	--	--	--	--	--	0.0017436	1.4648	up
LOC106755810	1.13569	0.312951	0	34.5313	26.9941	23.2724	35.0652	56.5328	38.1712	3.90082e-32	5.90111	up	--	--	--	5.56075e-27	6.56398	up
LOC106755814	39.6926	46.9394	44.6365	4.71437	3.55041	2.64416	6.78904	7.55672	6.4634	1.44671e-67	-3.66252	down	--	--	--	3.3603e-43	-2.68947	down
LOC106755816	0	0	0.325702	7.57226	9.17034	9.57656	5.15809	5.46488	5.98219	1.45116e-18	7.14637	up	--	--	--	2.07775e-13	6.48479	up
LOC106755817	0.180453	0.0975245	0	1.88249	1.3603	1.84552	1.55003	2.59978	1.80333	7.32239e-11	4.52497	up	--	--	--	2.7068e-13	4.79565	up
LOC106755822	0	0	0	4.68011	4.41154	4.0283	3.72054	3.69644	2.65596	2.03493e-22	Inf	up	--	--	--	1.98356e-19	Inf	up
LOC106755824	0.32015	0.115152	0.95624	2.5991	3.27605	3.28228	1.95825	1.56465	1.41467	7.53346e-09	2.72127	up	--	--	--	0.00030078	1.869	up
LOC106755825	0	0.145844	0.135089	2.40402	2.07929	2.87366	1.54129	1.80062	1.68475	4.89786e-15	5.88404	up	--	--	--	1.24248e-11	5.36397	up
LOC106755826	0.283804	0	0	1.73727	3.82412	3.07853	1.47906	5.76909	2.62499	1.32594e-09	4.95963	up	--	--	--	0.0003185	5.17677	up
LOC106755827	5.22859	4.89836	6.45419	39.1616	36.7431	41.6249	16.7756	16.6058	13.5057	5.1964e-54	2.77333	up	2.64531e-19	-1.3174	down	3.86656e-13	1.46689	up
LOC106755831	0.0521829	0.172341	0.101224	0.429154	0.336057	0.275216	0.37715	0.256306	0.522404	--	--	--	--	--	--	0.00392471	1.99013	up
LOC106755833	0.416828	0	0	15.7185	12.8704	15.4524	25.6563	33.7175	24.4722	1.17823e-27	7.8324	up	--	--	--	1.86045e-40	8.79041	up
LOC106755838	8.36831	9.06597	8.52546	2.9312	1.83749	2.52025	0.939947	0.839821	0.829128	4.49412e-15	-2.05653	down	6.0302e-05	-1.51065	down	4.63571e-33	-3.55434	down
LOC106755846	0.524941	0	0.106761	0.348751	1.00511	0.45891	1.11986	2.41144	1.49303	--	--	--	--	--	--	7.13734e-05	3.13494	up
LOC106755847	26.0487	16.9615	12.7002	3.44555	3.89054	4.36081	5.31844	2.21577	4.73012	1.6229e-05	-2.36572	down	--	--	--	4.80738e-05	-2.23517	down
LOC106755848	8.40732	15.7647	11.6293	5.27646	7.34043	6.67767	4.49498	4.06557	5.03535	--	--	--	--	--	--	0.000704657	-1.42946	down
LOC106755850	14.7525	16.5689	13.3954	7.1762	7.6859	4.55622	12.6223	14.4705	14.2597	2.6841e-06	-1.29563	down	9.95529e-06	1.12582	up	--	--	--
LOC106755851	0.248887	0	0.122636	1.47034	2.14131	2.0648	1.80795	2.16253	1.78474	1.12284e-10	4.49697	up	--	--	--	3.65646e-11	4.50864	up
LOC106755855	70.6407	72.6521	77.7891	4.74865	3.79831	3.33327	5.27355	6.14602	5.72259	2.01089e-101	-4.3501	down	--	--	--	6.44689e-82	-3.77857	down
LOC106755856	5.6371	3.90837	4.28031	0.42066	0.405369	0.322434	0.234904	0.727872	0.545594	6.72734e-21	-3.61458	down	--	--	--	1.02951e-17	-3.21335	down
LOC106755857	0.367982	0.261352	0.477458	2.48813	2.3529	2.1305	2.3299	2.97402	3.48591	9.22014e-07	2.67871	up	--	--	--	2.14851e-09	3.03902	up
LOC106755858	0.104478	0	0	1.23019	3.37889	2.97888	3.6101	8.57843	5.50023	8.15963e-08	6.89559	up	--	--	--	1.2129e-11	8.15589	up
LOC106755859	0	0.0834443	0.150758	1.38356	1.24353	1.61268	0.512759	0.72828	0.541564	1.73839e-10	4.47585	up	0.00412307	-1.25801	down	4.29356e-05	3.22724	up
LOC106755860	0	0	0.203278	0.272627	0.382259	0.262169	3.39679	2.23743	2.87321	--	--	--	1.55743e-09	3.26397	up	3.34839e-13	6.4562	up
LOC106755862	11.8706	13.1683	12.8239	7.34335	9.76235	8.26123	20.2115	24.8347	24.5479	--	--	--	2.52884e-12	1.42998	up	--	--	--
LOC106755864	4.39852	3.29666	2.94016	15.8184	15.2536	14.6309	13.968	11.9176	10.341	8.82565e-35	2.11051	up	--	--	--	1.34182e-10	1.73185	up
LOC106755865	1.23419	1.90955	1.68159	0.954854	1.18248	1.24887	0.535723	0.51512	0.319196	--	--	--	0.00244986	-1.32082	down	1.56759e-06	-2.0082	down
LOC106778030	1.70792	1.12627	1.98896	4.70416	4.08351	3.66189	3.97053	3.7905	3.60848	3.58596e-06	1.3391	up	--	--	--	1.67473e-05	1.2275	up
LOC106755867	25.4274	23.1403	25.8297	7.46231	7.14849	9.09901	9.73341	12.251	10.5358	2.41797e-12	-1.65139	down	--	--	--	6.29506e-08	-1.18783	down
LOC106755870	0	0	0	0.661906	0.591631	0.511589	0.460691	1.31691	1.161	--	--	--	--	--	--	1.16573e-06	Inf	up
LOC106755871	1.99741	2.59507	0.835794	0.399833	0.181447	0.112205	0.358994	0.0845575	0.613029	0.000377218	-3.20193	down	--	--	--	0.00311143	-2.44672	down
LOC106755872	2.59401	1.91065	2.75388	0.791187	1.81186	0.719157	1.73027	2.9219	3.0697	0.00122359	-1.23737	down	--	--	--	--	--	--
LOC106755873	0.480581	0	0.164333	11.3609	12.4336	12.4012	36.467	43.9453	46.4463	3.17736e-39	6.08377	up	3.70266e-26	1.80533	up	2.10645e-106	7.90279	up
LOC106755875	1.60801	0.24885	0.958955	24.4742	23.6185	26.8462	11.5142	13.9762	10.0598	2.16914e-40	4.75623	up	2.19584e-07	-1.11602	down	9.77853e-19	3.65196	up
LOC106755878	0.316725	0.136924	0.626552	0.0289324	0.0723247	0.11136	1.55415	2.09407	1.5466	--	--	--	1.53558e-19	4.97803	up	1.60933e-07	2.30419	up
LOC106755879	1.04678	1.39246	2.17257	3.22288	2.41445	3.05063	0.719087	0.907543	0.70593	--	--	--	2.74805e-06	-1.90812	down	--	--	--
LOC106755881	1.21679	1.19168	1.25166	0.557694	1.24376	0.361147	2.58196	2.12645	3.70648	--	--	--	0.000167414	1.97386	up	0.000684455	1.2625	up
LOC106755883	1.10042	2.16422	1.40502	0.756386	0.832548	0.603037	1.33113	2.2438	2.05661	--	--	--	0.000297667	1.37528	up	--	--	--
LOC106755884	1.15367	1.91009	2.63337	1.13255	0.955224	1.25827	3.94516	4.9487	5.30283	--	--	--	2.38463e-06	2.23679	up	0.00287167	1.41216	up
LOC106755885	0.305945	0.19456	0.147981	0.140013	0.136776	0.222025	0.507412	0.404204	0.448462	--	--	--	0.00943735	1.4838	up	--	--	--
LOC106755886	0	0	0.2018	0.0872135	5.13581	1.33294	8.17304	6.32925	3.41115	--	--	--	--	--	--	6.81502e-10	7.34504	up
LOC106755887	0	0.533931	0	0.477528	1.54421	0.222499	1.55438	1.46858	1.61061	--	--	--	--	--	--	3.5965e-05	3.07769	up
LOC106755890	0	0.26819	1.232	0.976429	1.63817	2.80434	6.23991	8.42077	8.28774	--	--	--	2.06539e-08	2.18181	up	1.11574e-13	3.89665	up
LOC106755891	4.42407	4.29388	8.16669	1.5542	1.46305	1.24516	2.12205	1.90536	2.30256	1.69506e-05	-1.84262	down	--	--	--	0.000186391	-1.46875	down
LOC106755892	2.42659	0.370821	3.75067	55.3947	47.5074	49.6378	6.60161	3.39969	3.87547	3.97977e-48	4.53949	up	1.86057e-47	-3.45204	down	--	--	--
LOC106755893	145.467	153.9	204.709	7.14641	8.44933	10.1008	5.49145	6.27062	6.73995	5.07192e-26	-4.57202	down	--	--	--	1.34036e-28	-5.02728	down
LOC106755895	2.1783	0.670189	1.18317	2.74123	3.78628	3.8105	4.09145	6.98939	5.31901	0.000539102	1.38884	up	--	--	--	1.59274e-05	2.01568	up
LOC106755896	3.20926	3.01088	4.47504	2.45135	1.70211	1.73846	0.941424	1.02996	0.278708	--	--	--	0.00805194	-1.55824	down	1.87158e-05	-2.33121	down
LOC106755898	1.5294	0.87815	1.73016	19.792	8.627	3.06119	9.21288	10.4855	8.88944	--	--	--	--	--	--	5.7055e-14	2.81218	up
LOC106755900	0	0	0	2.84827	3.55706	3.48911	17.9275	17.5749	18.5717	1.50905e-11	Inf	up	1.74307e-18	2.4704	up	7.01267e-45	Inf	up
LOC106755902	69.0442	70.2998	87.2495	23.8015	24.6702	21.4281	20.342	27.6981	22.7366	2.86563e-19	-1.68067	down	--	--	--	1.22562e-16	-1.63591	down
LOC106755904	0.490361	0.528912	0.734983	4.36065	3.66186	3.66618	1.97358	2.44186	2.89792	1.3314e-06	2.8746	up	--	--	--	0.000402861	2.21763	up
LOC106755905	0.292159	0.311363	0.299142	1.24287	1.14167	1.6761	2.13923	2.09513	2.87416	--	--	--	--	--	--	2.03423e-06	3.87052	up
LOC106755907	4.37792	3.05765	2.98586	0.512895	0.170638	0.237253	0.235503	0.0794876	0.434491	1.4953e-09	-3.96952	down	--	--	--	1.96306e-10	-4.21205	down
LOC106755908	0.316664	0.345158	0.321961	37.1908	37.6572	46.7983	80.7633	35.3158	66.0486	6.64417e-61	7.73028	up	--	--	--	5.06892e-17	8.32611	up
LOC106755911	2.37646	4.56519	2.5466	0	0.139028	0	1.97247	3.3499	1.93377	5.61585e-10	-6.65743	down	5.60818e-11	6.22356	up	--	--	--
LOC106755913	0.805934	0.430946	0.668226	2.31966	2.03901	2.29304	1.18984	1.74763	1.87886	0.000484415	1.81076	up	--	--	--	0.00936609	1.39167	up
LOC106755914	3.47412	4.07633	4.07292	1.02129	1.4779	1.4181	2.30884	2.12741	1.80897	1.0098e-05	-1.81155	down	--	--	--	0.0032706	-1.09366	down
LOC106755915	78.7001	85.2103	92.1312	1.74992	1.44871	1.23216	11.5865	12.6419	6.74856	5.15452e-169	-6.35017	down	5.87863e-19	3.14588	up	1.51575e-70	-3.19207	down
LOC106755920	1.87852	1.28213	1.63899	5.32971	3.4115	3.28365	3.69154	4.37992	3.77324	0.00720577	1.31209	up	--	--	--	0.00525364	1.32378	up
LOC106755923	2.69796	4.29905	2.17764	15.2655	14.8589	14.4783	15.3193	14.9595	19.2534	2.21535e-10	2.22488	up	--	--	--	2.85905e-13	2.41849	up
LOC106755929	0.231689	0	0.338075	0.055346	0	0.0856515	1.25672	0.595156	1.02221	--	--	--	8.88478e-07	5.50765	up	0.000813886	2.36198	up
LOC106755930	1.22453	1.03756	1.28973	6.92169	8.55767	10.6446	6.79124	6.79054	7.29852	1.00437e-15	2.77768	up	--	--	--	1.10109e-26	2.4803	up
LOC106755935	0.45966	0.811729	0.307963	1.77538	1.22241	1.51351	2.62132	4.10538	2.467	--	--	--	--	--	--	3.58889e-07	2.61419	up
LOC106755937	11.0757	11.1121	8.59416	2.87884	3.14516	0.383888	6.38043	8.37803	6.49657	2.0256e-07	-2.33623	down	4.12986e-05	1.79352	up	--	--	--
LOC106755939	69.4179	77.1466	90.9697	6.72461	2.20631	8.42398	3.98247	0.15964	9.25648	1.18481e-83	-4.14856	down	--	--	--	3.02631e-80	-4.41401	down
LOC106755940	0	0	0.0970423	29.3384	32.8572	33.4154	34.984	32.0468	32.5483	3.56625e-132	10.6851	up	--	--	--	4.91304e-137	10.7573	up
LOC106755941	4.72516	3.96438	4.72362	2.01257	1.80772	2.53673	1.323	1.05051	1.29439	1.26246e-06	-1.21778	down	--	--	--	3.97608e-14	-1.98003	down
LOC106755942	18.7428	20.2825	20.6256	8.0091	8.7242	6.84918	2.13694	2.7601	2.82272	1.9479e-07	-1.41052	down	4.28504e-06	-1.64468	down	1.36821e-22	-3.04241	down
LOC106755946	0.703666	0.772941	0.526674	1.03703	0.98976	0.906685	1.32741	2.42122	2.08915	--	--	--	--	--	--	0.00335264	1.64295	up
LOC106755949	29.4119	38.1086	33.6398	15.4878	10.8725	7.52396	20.3494	20.7869	23.1039	3.82629e-14	-1.67537	down	--	--	--	--	--	--
LOC106755950	25.0066	26.4154	23.3374	6.71727	6.99057	7.75712	11.2818	11.8692	11.6118	1.17407e-32	-1.92878	down	--	--	--	1.35882e-13	-1.19958	down
LOC106755951	1.97867	1.00283	0.777982	2.92536	3.16973	2.84185	4.18478	4.68394	4.39099	0.000188168	1.12307	up	--	--	--	4.11789e-11	1.72956	up
LOC106755955	8.29358	7.10882	6.89913	21.0853	23.5585	24.6147	19.1156	18.1709	16.9429	1.5035e-28	1.77326	up	--	--	--	1.0834e-16	1.39698	up
LOC106755956	1.82073	3.18601	1.53126	0.0779756	0.194939	0.0602164	0.0591059	0.120948	0.196884	8.15963e-08	-4.47546	down	--	--	--	3.3931e-07	-4.05173	down
LOC106755960	602.953	571.456	699.68	1.28392	0.986815	0.497373	1.96324	2.08324	2.89125	2.27538e-199	-9.49844	down	--	--	--	1.40711e-175	-8.07111	down
LOC106755961	0	0	0	10.3129	14.4757	12.681	29.5163	31.994	30.0515	5.46441e-20	Inf	up	2.47634e-07	1.32732	up	1.85832e-43	Inf	up
LOC106755965	1.77706	1.36037	0.392738	0.214875	0.180304	0.0329417	0.67195	1.10328	0.406657	--	--	--	0.00672559	2.60929	up	--	--	--
LOC106755973	0.400825	0	0	1.86901	1.20367	1.88262	3.10048	2.49922	3.35617	--	--	--	--	--	--	7.8905e-09	5.6719	up
LOC106755975	7.11542	5.00087	4.84643	1.21419	1.34942	0.476941	2.31875	1.58214	1.69484	6.0057e-07	-2.71127	down	--	--	--	0.000256696	-1.74589	down
LOC106755981	6.07828	7.96476	4.23836	0.626111	0.66199	0.712243	0.240676	0.9961	0.554802	5.15522e-09	-3.51103	down	--	--	--	7.41942e-09	-3.50311	down
LOC106755982	2.62107	4.61825	4.43969	0.144073	0.120522	0.661008	0.164631	0.279397	0.122703	7.29251e-11	-3.96093	down	--	--	--	1.99026e-12	-4.53634	down
LOC106756000	3.79933e-07	0	0.0939405	0.66514	0.393264	0.0713698	4.01112	7.12049	7.60193	--	--	--	1.22867e-12	4.26664	up	6.47225e-21	8.60403	up
LOC106756002	4.95558	4.95774	3.53856	0.0519163	0.0428146	0.0598531	0.0207507	0.0564647	0.0661989	3.71195e-40	-7.11758	down	--	--	--	2.03021e-39	-6.78659	down
LOC106756005	0.705562	0.259215	0.854714	0.046168	0	0.0355172	0	0.0358348	0.0393865	6.40626e-06	-5.37542	down	--	--	--	6.68933e-06	-5.36322	down
LOC106756010	1.14445	0.705171	1.57243	8.49823	8.08227	8.82009	9.93946	9.69079	10.3527	1.18912e-46	3.05003	up	--	--	--	4.50698e-58	3.32045	up
LOC106756015	30.5017	34.4233	29.5086	15.682	13.5429	12.7341	16.6602	14.6242	16.2331	1.56935e-13	-1.23392	down	--	--	--	2.4006e-10	-1.07253	down
LOC106756016	7.93466	8.31004	8.90007	19.0114	19.465	20.3247	24.7604	22.5154	24.3831	2.10301e-10	1.09629	up	--	--	--	1.31143e-16	1.41996	up
LOC106756017	0.340014	0.0945811	0.329887	15.7508	20.063	21.1096	13.1616	11.0843	11.685	9.82752e-63	6.14031	up	--	--	--	1.72548e-56	5.51957	up
LOC106756018	13.7414	11.2236	16.9982	5.40622	3.81677	3.84748	3.86053	4.98333	3.95017	7.37566e-07	-1.61955	down	--	--	--	2.17903e-07	-1.65398	down
LOC106756019	272.676	408.153	377.475	63.3507	70.6402	68.5167	19.5195	19.0274	15.9027	4.04383e-16	-2.43952	down	6.05072e-40	-1.85841	down	2.41064e-31	-4.28718	down
LOC106756020	21.8064	23.4734	21.3352	6.76158	5.82877	6.95939	7.07281	6.66686	9.24966	5.07748e-28	-1.84939	down	--	--	--	1.46318e-20	-1.57871	down
LOC106756022	2.12246	0.978861	0.833188	3.88425	4.12935	4.65172	1.52479	1.21456	1.55975	1.3831e-07	1.46813	up	4.91516e-13	-1.5238	down	--	--	--
LOC106756028	15.1645	15.1793	15.2396	7.69846	6.67849	5.56626	10.1333	8.64417	8.36019	1.42391e-09	-1.06935	down	--	--	--	--	--	--
LOC106756031	7.59523	6.10523	6.1499	1.38983	1.23807	1.33394	4.1943	1.95232	3.52147	7.60721e-10	-1.68043	down	7.34629e-05	1.13748	up	--	--	--
LOC106756037	7.08515	13.5446	10.7228	13.1834	12.6762	14.5584	4.63097	5.72071	5.70438	--	--	--	8.07747e-09	-1.26644	down	--	--	--
LOC106756038	1.30644	0.761028	0.838284	2.64072	2.13424	2.57153	2.56676	2.24004	2.5539	1.22267e-08	1.16511	up	--	--	--	3.96751e-10	1.21286	up
LOC106756039	1.03773	0.776028	0.759091	13.775	12.3563	15.5415	15.1696	12.8556	14.0692	6.72156e-83	3.97903	up	--	--	--	1.07137e-83	4.03082	up
LOC106756045	3860.03	4380.15	4678.18	1930.35	2451.36	2553.43	1745.19	2013.48	1950.56	--	--	--	--	--	--	5.9668e-06	-1.09797	down
LOC106756046	135.07	164.152	143.944	47.4557	43.4005	46.008	41.2942	43.207	39.1012	2.10572e-32	-1.77477	down	--	--	--	5.51999e-32	-1.89484	down
LOC106756050	1.64681	0.969148	1.16002	5.57934	5.44202	6.32743	2.31304	2.91144	2.12893	1.16266e-10	1.9432	up	1.53377e-06	-1.20322	down	--	--	--
LOC106756052	17.8741	20.7913	30.3085	26.9451	25.0443	29.1982	11.5	9.98096	12.587	--	--	--	3.11519e-13	-1.26278	down	--	--	--
LOC106756053	0.651006	0.887631	0.629457	9.55467	7.68331	6.90092	9.38962	9.81704	9.79665	7.08544e-30	3.35481	up	--	--	--	4.23075e-53	3.69633	up
LOC106756055	0.560537	0.619304	0.610053	2.37182	3.20815	3.50091	2.20763	2.09859	2.04526	2.89413e-07	2.03923	up	--	--	--	0.00013272	1.58742	up
LOC106756056	1.05675	0.860246	1.31453	1.42312	2.16821	1.27499	3.32683	7.10672	4.34831	--	--	--	0.00445252	1.62171	up	0.000120977	2.2292	up
LOC106756057	0.514818	0.319118	0.192954	1.74988	1.50159	1.71111	0.594123	0.605083	0.611767	1.72639e-14	2.20338	up	1.02318e-09	-1.42952	down	--	--	--
LOC106756058	16.3227	35.908	12.3925	44.8425	28.9716	16.9948	63.7099	70.6453	77.354	--	--	--	1.65941e-05	1.22147	up	4.64191e-09	1.63433	up
LOC106756062	3.4969	3.78917	2.5637	21.8353	21.3591	24.4159	32.5438	35.0402	37.2921	2.18265e-57	2.5946	up	--	--	--	2.69564e-80	3.26206	up
LOC106756064	1.4052	0.883772	1.12343	5.99526	5.73833	6.93147	10.875	9.66731	10.8802	3.76237e-13	2.55707	up	--	--	--	5.10866e-26	3.25866	up
LOC106756065	2766.64	3387.29	3431.7	84.9194	99.3694	87.8362	173.803	221.26	193.022	3.9712e-92	-5.23966	down	2.24004e-15	1.12191	up	4.81082e-51	-4.10625	down
LOC106756066	0.237321	0.245009	0.118451	0.565682	0.301276	0.275921	1.46429	2.27594	1.45158	--	--	--	5.8005e-07	2.21503	up	1.45543e-11	3.24784	up
LOC106756068	18.7748	26.1258	25.1688	124.218	142.55	141.911	112.447	144.048	129.329	1.68176e-46	2.26396	up	--	--	--	1.29435e-38	2.23568	up
LOC106756070	28.7631	26.8225	31.4328	11.6111	11.7295	13.4043	13.558	12.1168	13.0202	1.5475e-17	-1.33557	down	--	--	--	3.75479e-14	-1.22872	down
LOC106756071	271.261	376.723	341.751	25.0438	29.7817	32.9115	25.1312	27.1712	27.739	1.18431e-39	-3.52322	down	--	--	--	4.91736e-41	-3.6477	down
LOC106756073	0.910119	1.50075	1.83753	12.8063	12.9452	12.925	15.3294	15.0897	14.5189	1.38938e-39	3.1012	up	--	--	--	9.37613e-52	3.38787	up
LOC106756074	0.690483	0	0.0742169	6.90616	6.26645	8.02652	7.18195	6.37367	6.16987	1.00757e-29	4.61225	up	--	--	--	7.43731e-31	4.60504	up
LOC106756077	7.332	6.19662	6.43227	17.562	15.1613	16.0722	24.1239	26.2815	25.0813	2.54737e-14	1.22379	up	--	--	--	2.40163e-31	1.90313	up
LOC106756079	1.22464	0.887575	1.64768	13.8434	12.6051	12.4097	8.64039	10.5296	9.02132	6.43951e-27	3.39162	up	--	--	--	1.06088e-19	2.96997	up
LOC106756080	3.7428	2.97687	3.01537	37.9416	40.2352	41.3966	29.6816	29.4712	29.5049	9.1292e-98	3.47415	up	--	--	--	7.56645e-70	3.07661	up
LOC106756083	6.61909	4.17475	3.71478	54.1838	60.2417	65.2104	43.1285	45.6468	46.7986	3.13763e-109	3.65813	up	--	--	--	6.58674e-80	3.28815	up
LOC106756086	3.54708	4.56596	2.46845	9.94477	10.143	11.7181	8.7557	8.65566	9.16023	4.47181e-16	1.3958	up	--	--	--	1.54481e-12	1.17085	up
LOC106756088	45.3657	58.8925	57.269	12.564	14.6919	17.7586	23.8117	23.6531	29.3034	5.62728e-24	-1.98763	down	--	--	--	2.23485e-12	-1.22955	down
LOC106756089	3.17688	4.07317	2.99471	7.67512	7.96697	8.23182	8.80155	7.66925	6.79484	1.88945e-08	1.10673	up	--	--	--	1.74918e-08	1.10191	up
LOC106756091	5.35325	6.17973	3.7269	15.9698	16.169	16.8499	17.6131	15.7788	16.3939	1.34994e-23	1.62382	up	--	--	--	6.8251e-23	1.64976	up
LOC106756092	22.3738	24.0473	23.3209	12.5242	10.8542	11.9671	12.6111	12.1247	12.4977	5.67875e-13	-1.06232	down	--	--	--	--	--	--
LOC106756093	20.8089	22.155	18.0038	5.39335	5.5118	5.58478	7.45929	6.61903	6.51198	2.622e-33	-1.94814	down	--	--	--	2.60409e-23	-1.64258	down
LOC106756094	248.142	281.823	295.881	38.2125	35.613	36.917	24.9618	28.0891	26.8309	3.31379e-75	-2.8761	down	--	--	--	2.96377e-80	-3.34389	down
LOC106756095	37.1416	49.4705	38.1807	4.84779	5.57373	4.59489	7.09768	7.06978	7.01682	4.6522e-76	-3.11029	down	--	--	--	6.21608e-53	-2.60142	down
LOC106756097	55.4238	52.7238	49.3192	23.5475	22.4867	22.2665	39.5361	32.9442	39.7063	1.24067e-19	-1.34015	down	--	--	--	--	--	--
LOC106756098	1.87822	2.55448	1.46057	10.193	9.05048	11.1158	19.4297	14.1807	17.1358	9.10368e-17	2.25757	up	--	--	--	5.53016e-28	3.02448	up
LOC106756102	31.2497	39.36	31.6827	9.29381	8.90852	9.46736	10.4349	9.87102	11.3802	2.12509e-34	-2.05901	down	--	--	--	1.29549e-28	-1.8312	down
LOC106756103	30.1803	30.7475	32.3039	16.5033	9.51683	9.35606	18.8317	15.774	14.4866	1.86258e-10	-1.15947	down	--	--	--	--	--	--
LOC106756106	2.63554	1.04402	0.926496	4.12669	5.12339	6.66011	12.1948	14.3297	13.0833	9.50246e-05	1.66513	up	9.71125e-15	1.2975	up	1.30855e-50	2.97362	up
LOC106756109	354.241	486.816	465.691	77.2859	85.8379	96.1619	88.8707	90.507	99.1419	2.80512e-22	-2.39119	down	--	--	--	4.53528e-21	-2.29277	down
LOC106756112	0.0952713	0.207173	0	0.530441	0.642086	0.293419	0.590828	1.12145	0.877139	--	--	--	--	--	--	2.72568e-06	3.57118	up
LOC106756113	0	0	0	0.211629	0.0588871	0.0766231	0.232916	0.187936	0.345328	--	--	--	--	--	--	7.34254e-09	Inf	up
LOC106756116	30.4662	40.8918	38.7458	3.49943	3.75644	3.89875	3.78757	3.57358	4.23925	8.71271e-49	-3.69136	down	--	--	--	7.26909e-46	-3.57135	down
LOC106756117	1.31159	0.713782	1.13579	4.3383	4.04477	4.17351	4.81479	4.29923	4.51074	1.25927e-22	1.93836	up	--	--	--	1.74195e-27	2.11124	up
LOC106756118	64.1899	66.9326	70.4794	18.3254	16.667	14.9872	22.5595	19.88	21.2901	6.72645e-49	-2.22413	down	--	--	--	2.88721e-29	-1.8254	down
LOC106756119	32.8331	42.3616	37.4557	18.7972	17.2017	17.3368	22.5271	19.9684	21.8104	7.84483e-10	-1.02764	down	--	--	--	--	--	--
LOC106756121	17.8994	22.3075	19.6244	9.4921	7.96015	8.82813	18.3461	15.557	19.1311	8.36526e-18	-1.31466	down	3.28646e-12	1.04387	up	--	--	--
LOC106756122	91.8549	108.825	102.594	25.2454	22.0236	23.7816	28.0075	21.8611	27.4641	2.12962e-51	-2.29696	down	--	--	--	2.31989e-37	-2.12528	down
LOC106756124	4.46018	3.11614	4.86153	19.8378	24.7659	19.9503	42.5807	43.4426	48.157	1.19594e-20	2.0702	up	7.89779e-15	1.08041	up	1.26674e-69	3.16245	up
LOC106756125	77.1379	78.3157	85.2101	20.9102	19.1928	21.0525	26.8326	26.2495	26.4692	2.71797e-31	-1.73356	down	--	--	--	1.02001e-15	-1.30165	down
LOC106756126	117.159	140.073	141.215	281.895	264.77	268.044	166.746	174.417	182.641	7.21384e-10	1.0314	up	--	--	--	--	--	--
LOC106756127	122.961	100.939	149.865	126.797	130.585	133.934	53.3118	57.9411	61.7095	--	--	--	1.66214e-15	-1.18522	down	3.60247e-06	-1.09043	down
LOC106756128	1.22223	1.98867	1.24396	12.3408	10.7395	11.5095	16.7223	15.9456	18.8775	8.09935e-38	2.9026	up	--	--	--	1.59009e-62	3.49758	up
LOC106756130	81.5008	80.4906	76.0226	40.5267	54.6796	39.8802	103.218	112.49	110.907	--	--	--	6.64876e-20	1.25608	up	--	--	--
LOC106756131	1.8628	0.347153	1.06179	54.7639	61.959	67.5428	18.0708	24.1127	17.9207	1.55773e-128	5.76874	up	2.03089e-25	-1.63124	down	2.54309e-31	4.14898	up
LOC106756133	41.723	39.6905	38.4507	20.2561	17.6934	19.1467	26.0396	21.9743	24.9463	1.34149e-18	-1.29767	down	--	--	--	--	--	--
LOC106756136	0	0	0.0983665	3.55501	3.19222	3.75421	1.05155	1.21115	1.34683	2.29876e-30	8.00499	up	1.58541e-07	-1.56011	down	3.36538e-13	6.45471	up
LOC106756137	0	0	0	0	0.187122	0.0561489	7.0692	14.1067	7.2009	--	--	--	1.16517e-10	7.369	up	1.0062e-12	Inf	up
LOC106756138	0.272441	0	0	1.21403e-05	7.19095e-06	0	4.49327	10.781	5.67749	--	--	--	7.84352e-10	Inf	up	1.72201e-08	6.47043	up
LOC106756140	6.88566	6.77342	6.77228	19.7963	18.3313	21.5654	17.0252	14.9628	16.1091	2.86215e-18	1.34674	up	--	--	--	5.37975e-11	1.06869	up
LOC106756141	33.3528	35.1413	34.2166	9.12045	10.9467	11.3627	9.71941	9.97498	8.08564	2.57517e-34	-1.84949	down	--	--	--	5.649e-35	-1.99828	down
LOC106756143	2.48636	4.14055	2.32608	86.7493	72.9253	75.6864	41.9232	49.1852	36.2918	1.55904e-116	4.67014	up	--	--	--	2.41083e-45	3.80535	up
LOC106756144	48.9569	51.6725	50.5233	23.7626	26.4393	29.8539	23.8129	22.5944	26.2384	1.77369e-11	-1.00355	down	--	--	--	2.44139e-11	-1.10448	down
LOC106756145	13.1868	14.0501	12.7057	6.73718	7.19286	8.18423	6.87793	5.60498	6.07442	--	--	--	--	--	--	2.04243e-10	-1.04092	down
LOC106756146	0.365357	0	0.378371	6.3748	6.977	9.76426	14.8874	15.8403	16.5821	1.18482e-14	5.83239	up	0.000617142	1.02416	up	6.29379e-28	6.86686	up
LOC106756147	123.351	157.378	165.423	19.5025	24.8208	27.3564	54.7374	58.8489	69.8949	1.5716e-32	-2.65041	down	4.39304e-13	1.32611	up	2.22012e-12	-1.3135	down
LOC106756148	2.64378	3.24996	2.95506	8.59262	9.48902	9.35324	12.9828	16.01	14.2503	6.2541e-14	1.6934	up	--	--	--	3.39674e-31	2.36952	up
LOC106756150	111.735	118.142	123.171	24.0831	22.9961	23.0792	20.2294	23.7284	24.5918	1.54919e-54	-2.36959	down	--	--	--	1.31644e-48	-2.41404	down
LOC106756153	8.38375	5.13723	4.79724	15.7882	17.4773	17.0646	19.9408	16.5036	20.456	2.40796e-21	1.50854	up	--	--	--	8.13386e-21	1.70925	up
LOC106756155	14.8155	16.5206	16.2188	51.788	54.3517	58.7095	76.1053	76.7862	79.8398	8.93667e-15	1.14749	up	--	--	--	1.97864e-27	1.7549	up
LOC106756158	14.0687	15.8276	14.4841	11.1239	10.5524	10.3944	8.10364	7.06873	7.55381	--	--	--	--	--	--	2.2606e-10	-1.03556	down
LOC106756159	0.711851	0.964014	0.810804	3.02518	2.06008	1.93505	2.97287	3.06094	2.68886	1.56695e-05	1.42288	up	--	--	--	2.63297e-09	1.79265	up
LOC106756165	3.34091	1.57443	2.7983	61.5858	77.7318	75.8151	39.1162	42.6524	34.1326	1.02596e-77	4.65658	up	--	--	--	6.96664e-83	3.79788	up
LOC106756168	2.27919	4.28814	2.90684	21.512	18.9443	18.6164	13.9226	9.73249	10.5777	4.20144e-22	2.56576	up	--	--	--	5.0947e-09	1.79771	up
LOC106761365	0	1.43207	0.994458	16.5894	24.0851	31.7956	16.9847	19.5514	18.2874	6.3891e-13	4.89604	up	--	--	--	5.06508e-24	4.49712	up
LOC106762262	0	0	0.454664	14.5645	12.6527	9.69427	4.44184	6.19815	3.31603	8.66198e-18	7.07022	up	0.000195758	-1.40524	down	7.90678e-09	5.67507	up
LOC106756172	0	0	0	0.471093	0.680317	0.534477	2.02027	2.13554	1.92962	2.09401e-08	Inf	up	3.35898e-07	1.89384	up	3.5068e-22	Inf	up
LOC106756173	3.78469	4.74256	3.92406	103.92	109.564	108.463	236.51	265.852	241.575	3.01237e-135	4.5616	up	2.42533e-18	1.22187	up	2.24459e-179	5.79508	up
LOC106756174	0.128582	0	0.0633173	3.04417	3.43392	3.19915	4.13352	5.19831	3.54948	3.93412e-43	5.62418	up	--	--	--	1.42941e-39	6.07387	up
LOC106756175	1.61484	1.07758	2.13212	0.539481	0.51465	0.490249	0.578913	0.403871	0.704968	0.00123695	-1.71732	down	--	--	--	0.00742635	-1.3306	down
LOC106760016	0.369609	0.756323	0.540466	2.52419	2.17224	0.701196	1.50581	2.34717	2.54057	--	--	--	--	--	--	8.45269e-07	1.96858	up
LOC106756181	14.4485	12.3273	14.8584	38.7558	44.2607	48.4889	39.642	43.1202	42.2205	6.76966e-26	1.62119	up	--	--	--	1.26082e-22	1.56531	up
LOC106756183	20.8241	23.4644	22.5376	7.0186	6.22282	6.70874	9.12909	7.53188	9.07647	4.36344e-33	-1.81378	down	--	--	--	1.39842e-18	-1.39566	down
LOC106756184	2.87468	3.93868	3.10694	7.47489	5.85289	5.66403	7.68482	7.97576	7.31801	--	--	--	--	--	--	2.13263e-08	1.10708	up
LOC106756185	1.72513	1.85764	1.78506	8.63755	7.62005	7.71561	8.74568	10.8525	8.71417	2.7566e-14	2.13247	up	--	--	--	4.2854e-20	2.40769	up
LOC106756186	0.416364	0.991794	0.556217	1.36007	1.16299	0.902275	1.26733	1.1324	1.67009	--	--	--	--	--	--	0.0011502	1.05392	up
LOC106756187	8.64261	5.99534	8.85514	2.01066	2.41011	2.22135	2.4364	2.51562	2.36706	1.9057e-12	-1.6117	down	--	--	--	2.20413e-12	-1.55383	down
LOC106756190	4.26783	4.58321	3.3567	12.5115	14.1892	14.1414	10.8909	10.5439	10.041	1.66111e-23	1.69093	up	--	--	--	7.49079e-14	1.32473	up
LOC106756191	0.794404	1.18364	1.03004	0.487493	0.348104	0.491202	0.666097	0.473817	0.705781	0.00131925	-1.32219	down	--	--	--	--	--	--
LOC106756194	56.7759	73.6809	68.5725	29.9734	29.7403	33.6529	26.8394	23.9227	29.5609	1.68627e-15	-1.2594	down	--	--	--	9.45559e-18	-1.45879	down
LOC106756196	7.77042	10.7038	10.5224	0.344711	0.333275	0.412844	0.546022	0.30765	0.598555	1.14127e-36	-4.79189	down	--	--	--	4.162e-35	-4.36258	down
LOC106756197	80.4522	86.7157	93.8588	14.5684	13.2268	13.4959	17.4827	17.9503	20.6566	6.76838e-69	-2.71888	down	--	--	--	4.64815e-43	-2.25061	down
LOC106756199	2.61339	2.82975	2.4591	6.2138	6.02577	6.32073	5.1077	4.94661	4.67076	1.06575e-09	1.13744	up	--	--	--	--	--	--
LOC106756200	72.018	68.8603	74.4831	54.2875	51.1864	51.5723	64.9149	73.4336	68.3122	1.72122e-13	-1.09008	down	--	--	--	--	--	--
LOC106756202	7.97194	8.60478	13.2985	7.25342	8.08416	7.83848	23.9086	16.2145	24.5465	--	--	--	2.16696e-07	1.58211	up	7.7545e-12	2.33053	up
LOC106756205	6.39228	2.96497	3.20053	31.4282	25.6092	25.6643	38.4715	35.6371	36.6983	8.33598e-32	2.55862	up	--	--	--	4.45861e-70	3.01961	up
LOC106756208	0.344441	0.279677	0.162098	3.01165	2.26772	2.72295	2.02618	1.65343	1.71283	2.63878e-36	3.23967	up	--	--	--	3.87846e-24	2.71893	up
LOC106756209	7.75593	7.59909	7.69884	126.081	136.054	166.88	70.3125	72.6777	60.8119	2.96977e-54	4.08659	up	1.28549e-09	-1.05258	down	5.58689e-72	3.04441	up
LOC106756210	8.17602	9.07023	8.73826	17.6667	18.5374	17.1223	21.3131	20.9792	21.7966	--	--	--	--	--	--	5.55456e-12	1.21458	up
LOC106756212	4.65446	2.83579	4.50383	18.7993	17.7671	18.2539	21.8731	19.7204	22.5125	1.28142e-38	2.18139	up	--	--	--	2.35422e-45	2.42571	up
LOC106756213	0.750323	1.69819	1.15251	0.292369	1.06348	0.602664	1.1329	1.52405	1.57826	0.00133545	-1.89836	down	7.28306e-07	2.02198	up	--	--	--
LOC106756217	10.0683	7.42384	3.53856	28.7085	30.8791	28.4075	20.765	19.5976	19.9867	1.04023e-25	1.92474	up	--	--	--	5.77533e-10	1.40381	up
LOC106756218	1.0657	2.17618	1.7377	5.36828	5.33814	5.75393	5.52792	4.94694	5.33667	4.37469e-16	1.65677	up	--	--	--	7.92834e-16	1.62969	up
LOC106756219	29.7542	25.865	28.1585	6.70988	6.65614	8.94489	8.862	9.21407	11.5129	1.85654e-14	-1.35576	down	--	--	--	3.01963e-09	-1.04102	down
LOC106756220	0.248169	0.692871	1.66907	0.961584	0.98078	1.02321	1.80653	2.1916	2.03389	0.00763208	1.16423	up	0.000306977	1.06633	up	3.53671e-10	2.24188	up
LOC106756222	1.32764	1.57218	1.53371	9.23496	9.56461	9.81801	8.92182	8.77337	10.1475	1.16866e-37	2.53537	up	--	--	--	2.02137e-37	2.53621	up
LOC106756223	1.46385	0.965542	0.643624	133.864	125.814	126.4	74.0426	65.1595	68.4414	1.24977e-238	6.88828	up	--	--	--	4.68156e-166	6.02732	up
LOC106756224	14.2985	19.3009	16.8494	7.59556	7.53395	7.90265	7.5061	7.21781	7.37748	9.75573e-13	-1.17401	down	--	--	--	4.96319e-13	-1.21033	down
LOC106756226	4.35648	7.23675	5.18431	42.0655	41.2972	40.1219	60.855	58.8383	59.6179	7.45808e-62	2.71856	up	--	--	--	7.56551e-81	3.28466	up
LOC106756230	0.437793	0.603151	0.886348	16.8297	15.8741	16.4019	12.349	12.2252	11.4707	8.73448e-98	4.56428	up	--	--	--	2.32999e-75	4.15113	up
LOC106756231	372.826	389.692	383.024	724.472	915.745	935.84	479.158	596.771	506.37	1.0801e-08	1.10166	up	--	--	--	--	--	--
LOC106756232	0.400195	0.778621	0.286261	2.58039	2.09563	2.68895	8.68671	9.53685	9.64014	8.28219e-10	2.31835	up	2.19385e-23	1.9535	up	6.32116e-54	4.28419	up
LOC106756233	0.757495	0.649401	0.0491836	0.0621654	0.198158	0.147411	0.608058	0.593808	0.8245	--	--	--	8.73109e-07	2.53722	up	--	--	--
LOC106756235	25.6411	16.2189	18.8976	230.253	255.834	253.279	66.691	68.7822	71.3307	1.53402e-95	3.54779	up	6.43971e-41	-1.85346	down	2.63898e-18	1.70616	up
LOC106756237	25.5607	24.5652	27.7289	50.7437	45.9238	47.6226	11.1311	11.1002	11.6045	--	--	--	1.5206e-48	-2.09408	down	1.8634e-14	-1.30184	down
LOC106756238	0.564802	0	0	1.19106	1.10297	0.675233	5.88051	8.30147	7.78976	0.00156284	2.36465	up	5.06293e-19	2.94119	up	3.14736e-28	5.32282	up
LOC106756240	2.91854	4.47154	5.50548	19.5574	17.6998	20.1367	7.42072	5.95175	5.76255	3.92854e-19	2.08604	up	9.34958e-16	-1.55592	down	--	--	--
LOC106756243	2598.39	3249.07	3477.59	1.63546	2.00209	1.78157	1.64328	1.4993	1.91777	9.61441e-184	-10.7493	down	--	--	--	4.6045e-156	-10.8553	down
LOC106756244	20.4985	11.3808	12.8573	59.7433	63.1672	64.5533	49.7561	42.2918	50.0291	1.97086e-34	2.01943	up	--	--	--	5.10272e-16	1.64199	up
LOC106756245	0.898941	0.759058	1.05692	10.5983	12.8406	14.0566	10.9904	10.0523	13.7921	2.33246e-44	3.83117	up	--	--	--	2.73825e-34	3.70932	up
LOC106756246	3.91273	4.4912	5.2256	22.7341	19.3197	21.814	18.5253	16.8055	17.0265	2.65136e-32	2.13819	up	--	--	--	3.18706e-24	1.89424	up
LOC106756247	4.69493	4.483	4.84431	11.355	9.56908	10.8846	9.99663	10.4758	9.14843	8.9782e-09	1.14198	up	--	--	--	4.86706e-08	1.08129	up
LOC106756248	29.1949	35.3822	34.9275	39.8408	45.9683	50.652	13.3082	14.3697	12.1437	--	--	--	2.47548e-27	-1.79696	down	1.04994e-19	-1.4954	down
LOC106756250	1.73758	1.54747	1.25007	10.0271	10.3812	9.97863	10.6144	9.00127	10.1148	4.01762e-36	2.60694	up	--	--	--	1.38829e-36	2.61253	up
LOC106756253	26.0773	38.8384	34.0374	16.0489	18.6422	18.5789	10.6945	7.90998	9.43065	--	--	--	--	--	--	6.80192e-16	-1.8833	down
LOC106756254	1.07055	0.657721	0.822939	0	0	0.0216473	0	0.218076	0.0710884	3.53548e-13	Inf	down	--	--	--	5.33518e-08	-3.38684	down
LOC106756255	21.3746	23.5368	24.2866	7.65182	6.82924	6.87297	5.9379	5.60609	6.6517	1.10742e-23	-1.53869	down	--	--	--	5.69809e-27	-1.74775	down
LOC106756257	0.104046	0	0.5136	3.96258	2.32863	3.18354	7.67938	12.0656	9.55807	2.23377e-12	3.85874	up	5.57122e-08	1.66992	up	2.27314e-30	5.54044	up
LOC106756258	0	0.417636	0.606618	8.3735	18.7211	6.00742	35.3759	50.0477	60.4445	0.000110059	5.00218	up	9.34525e-07	2.15319	up	2.49041e-32	7.16645	up
LOC106756261	16.3974	21.0508	16.6926	3.90284	3.49577	3.67917	4.21567	3.92972	3.2174	1.04519e-30	-2.06048	down	--	--	--	1.03626e-31	-2.16039	down
LOC106756262	3.19323	3.1688	2.48585	9.16851	7.17546	9.73168	8.0382	7.42699	7.12783	4.98586e-17	1.72952	up	--	--	--	1.07342e-12	1.49013	up
LOC106756263	8.73266	11.0797	11.0436	5.29724	4.7425	5.44459	4.09585	3.35569	3.66076	5.1352e-10	-1.16811	down	--	--	--	2.51031e-16	-1.59294	down
LOC106756265	189.633	226.865	228.134	65.543	82.4402	85.4357	56.8852	61.1632	55.8775	1.34527e-23	-1.49717	down	--	--	--	1.64767e-31	-1.9455	down
LOC106756267	5.61473	3.93853	3.402	32.0373	29.362	28.6734	31.5921	36.6895	35.6253	1.20211e-50	2.68759	up	--	--	--	4.94174e-59	2.93479	up
LOC106756269	0.634476	0.172188	0.479984	14.7882	15.2578	17.1357	19.8167	18.789	22.1959	8.47398e-102	5.37389	up	--	--	--	1.73461e-122	5.76174	up
LOC106756271	75.2998	71.1521	76.21	44.3629	51.9514	54.9022	36.6758	41.3634	37.0146	--	--	--	--	--	--	2.03707e-10	-1.03284	down
LOC106756272	2.01805	1.88799	2.47004	11.8761	9.98717	11.1729	5.29283	3.99246	6.06657	3.21216e-30	2.34268	up	4.35133e-11	-1.1072	down	1.77986e-06	1.24817	up
LOC106756273	1.04556	1.34688	1.42095	5.14149	5.70585	6.10729	5.09869	4.83817	5.75106	4.22484e-14	1.91048	up	--	--	--	1.82125e-13	1.82631	up
LOC106756274	4.54375	3.76637	3.64141	15.399	16.7723	18.869	14.0014	13.5687	12.4092	3.09236e-28	2.00637	up	--	--	--	3.95177e-19	1.68871	up
LOC106756275	3.70154	3.50406	3.80536	9.88418	8.57793	10.9721	7.63252	7.66677	7.21788	2.49439e-20	1.77302	up	--	--	--	6.37642e-13	1.43095	up
LOC106756279	0.197633	0.213804	0.0984881	285.935	314.438	359.768	408.929	487.877	499.005	3.33976e-218	11.1494	up	--	--	--	2.81649e-254	11.7211	up
LOC106756280	4.47475	6.82381	9.40658	2.25601	1.30534	1.74623	1.83843	3.27303	3.19979	0.000116488	-2.14171	down	--	--	--	0.00362103	-1.45741	down
LOC106756282	58.9824	66.3002	69.8902	34.4554	35.1965	36.0209	30.1643	28.2795	28.3244	7.46691e-13	-1.05116	down	--	--	--	6.44603e-16	-1.28355	down
LOC106756284	9.06171	10.5681	10.5216	24.0064	22.0851	23.1687	22.7739	23.5121	21.8077	4.18858e-12	1.15012	up	--	--	--	3.53461e-12	1.17971	up
LOC106756285	8.09237	9.15965	6.9519	3.00254	2.60635	2.33521	2.81346	2.65746	2.80618	4.48026e-24	-1.84458	down	--	--	--	2.28214e-21	-1.7337	down
LOC106756287	223.298	254.027	240.817	38.133	38.0476	36.3785	47.453	50.8086	50.091	4.67978e-70	-2.77861	down	--	--	--	2.03922e-42	-2.3425	down
LOC106756288	50.2389	64.3128	65.0338	21.6098	21.5742	22.6155	27.3096	28.8253	28.9218	6.6775e-15	-1.47251	down	--	--	--	1.20961e-09	-1.06492	down
LOC106756289	0.908977	0.838048	1.14745	8.22668	7.78824	8.6564	8.24619	6.61028	6.64717	6.72172e-47	3.06117	up	--	--	--	2.27865e-33	2.90232	up
LOC106756290	9.15822	9.86192	10.008	6.776	6.74557	6.17858	14.6351	11.2689	14.6293	--	--	--	6.50667e-08	1.05934	up	--	--	--
LOC106756291	10.6492	11.7059	11.9782	3.68484	2.28	2.89587	3.76297	3.96516	3.42884	6.47766e-21	-1.75669	down	--	--	--	5.39009e-13	-1.31696	down
LOC106756294	0.751069	0.612569	0.581229	4.99404	5.06331	5.60493	3.82869	3.56799	3.67847	2.06493e-22	2.9069	up	--	--	--	1.24247e-14	2.40772	up
LOC106756295	78.5605	76.0905	81.9037	337.718	406.586	427.489	189.207	216.051	202.027	5.49184e-34	2.15507	up	--	--	--	3.55657e-13	1.22359	up
LOC106756296	6.72003	6.79847	6.48845	38.3594	41.5654	45.8575	35.5274	35.7369	36.4332	3.38711e-57	2.53734	up	--	--	--	7.06952e-45	2.35224	up
LOC106756299	187.476	198.363	223.417	17.79	18.4116	15.6193	16.1949	19.5945	18.2467	5.91146e-106	-3.5894	down	--	--	--	1.32587e-90	-3.51055	down
LOC106756301	176.614	224.384	220.243	253.284	245.557	285.027	58.2511	53.1847	51.9539	--	--	--	1.19825e-45	-2.25141	down	2.07308e-26	-1.97028	down
LOC106756302	3.22436	3.33897	2.0449	83.6942	96.9465	104.037	50.6175	46.2966	39.4359	4.33331e-114	4.87391	up	1.79348e-13	-1.03253	down	1.73464e-65	3.85209	up
LOC106756303	28.8482	24.5944	28.3807	3.03608	2.97561	2.92163	3.43604	5.07233	7.01165	8.01854e-19	-3.44404	down	--	--	--	9.26139e-14	-2.56214	down
LOC106756306	1.35736	1.0701	0.970982	21.9138	23.7718	23.2642	21.3372	20.4493	18.8292	1.5956e-105	4.20384	up	--	--	--	4.65017e-92	4.05034	up
LOC106756307	18.4152	19.0339	19.9783	30.6821	32.7609	36.0129	24.9278	28.3794	30.7329	1.32507e-09	1.03549	up	--	--	--	--	--	--
LOC106756309	6.99086	5.82587	6.89882	33.8972	39.2643	41.4981	35.6358	42.5996	43.7917	1.60137e-49	2.58512	up	--	--	--	8.83393e-41	2.63851	up
LOC106756310	54.0112	55.1487	58.7481	22.2087	21.9548	22.4796	30.0781	31.5713	32.8559	1.44749e-15	-1.20067	down	--	--	--	--	--	--
LOC106756311	4.4399	3.89839	3.69756	16.5914	16.7574	17.1801	14.4063	13.558	14.2589	1.3314e-24	2.02219	up	--	--	--	7.23263e-19	1.79151	up
LOC106756313	0.5779	0.472469	0.553955	9.48892	8.5044	9.68474	8.48349	7.96543	8.4884	1.92994e-49	4.00129	up	--	--	--	7.54969e-47	3.86189	up
LOC106756316	7.94992	6.35745	9.4433	328.44	329.983	373.45	565.272	383.062	586.434	1.16536e-93	3.36467	up	--	--	--	2.17127e-24	3.92233	up
LOC106756318	1011.34	1308.67	1159.15	77.4903	81.7002	92.7443	79.8569	89.3537	94.0433	1.04908e-75	-3.8141	down	--	--	--	1.87555e-57	-3.7271	down
LOC106756319	2.60222	2.44405	2.79668	0.669487	0.489255	0.393299	1.03382	1.00035	0.918892	1.23365e-08	-2.2675	down	--	--	--	8.10113e-05	-1.39368	down
LOC106756320	54.7665	69.2453	60.2674	6.36448	8.48805	7.18493	5.607	5.46649	7.14344	3.70859e-62	-3.25738	down	--	--	--	7.49328e-67	-3.49896	down
LOC106756321	3554.91	4226.83	4237.35	462.706	533.11	547.636	376.16	396.736	419.005	3.71666e-26	-3.01221	down	--	--	--	2.98655e-27	-3.35256	down
LOC106756322	4.78121	3.53591	4.01229	12.8439	13.3352	13.9204	9.67793	8.49389	10.2225	2.89663e-15	1.61209	up	--	--	--	5.07867e-08	1.15851	up
LOC106756323	3.45689	3.65588	3.3366	0.0741485	0.0931228	0.114485	0.488573	0.776478	0.790857	1.99141e-26	-5.74979	down	7.99344e-06	3.23265	up	5.27369e-12	-2.50717	down
LOC106756324	687.766	839.877	778.879	18.637	10.2517	10.3198	10.1945	10.6337	10.4843	1.59849e-153	-5.90393	down	--	--	--	7.21645e-140	-6.20059	down
LOC106756325	0.397151	0.574129	0.129752	6.42712	6.81253	7.01047	6.26423	6.65489	6.1293	8.12808e-51	4.05428	up	--	--	--	2.53498e-51	4.00233	up
LOC106756327	56.8654	67.5317	60.8903	9.36278	11.5217	12.6473	13.8391	12.6327	14.1483	5.95339e-63	-2.58432	down	--	--	--	2.7181e-44	-2.28178	down
LOC106756330	7.1474	5.85797	5.89825	13.7457	15.0541	15.5509	11.9905	13.0137	12.0497	6.74288e-10	1.06232	up	--	--	--	--	--	--
LOC106756331	1.01923	0.638301	1.07785	0.883301	1.04783	1.14265	2.22107	1.91934	2.23812	--	--	--	0.00451164	1.03963	up	0.000846544	1.33591	up
LOC106756332	7.15046	5.59113	5.96992	21.7058	23.8484	25.3037	21.9485	22.2911	23.153	6.08675e-23	1.85752	up	--	--	--	8.01235e-21	1.77333	up
LOC106756333	52.8168	59.0973	53.1306	26.9827	24.1488	25.1971	32.342	34.2921	33.5976	2.35078e-16	-1.20805	down	--	--	--	--	--	--
LOC106762263	0	0	0	4.81041	4.13066	4.18473	4.59774	4.89897	6.38915	1.51079e-11	Inf	up	--	--	--	5.39474e-14	Inf	up
LOC106756335	32.6111	38.0259	33.4926	7.5203	8.22011	8.24359	7.79673	6.94592	7.38721	2.5191e-48	-2.29657	down	--	--	--	3.71615e-46	-2.36666	down
LOC106756336	290.674	353.279	325.241	46.777	48.9166	51.7921	42.38	43.034	41.3089	1.58414e-55	-2.79532	down	--	--	--	1.9001e-49	-2.98197	down
LOC106756337	33.9233	34.4631	36.6499	97.2167	102.296	105.285	87.3594	86.2197	91.9758	6.22422e-24	1.51154	up	--	--	--	1.3053e-16	1.31673	up
LOC106756339	3.62252	4.10553	3.72958	20.1601	10.6959	11.4464	26.1593	18.05	19.1455	0.00085123	1.68839	up	--	--	--	2.64628e-12	2.32732	up
LOC106756344	3.49973	4.18451	1.95539	24.9301	27.5549	23.5559	64.4682	91.4398	66.8117	3.49762e-48	2.94451	up	4.44726e-10	1.58118	up	2.2579e-38	4.53799	up
LOC106756345	0.134557	0.298634	0.359682	3.17096	2.58423	3.06585	10.1026	13.2282	13.0152	5.32184e-22	3.54887	up	3.91355e-24	2.04557	up	3.5317e-70	5.60639	up
LOC106756347	492.072	530.852	581.315	1551.14	1703.05	1682.88	990.089	1164.37	1012.33	5.6528e-18	1.58919	up	--	--	--	--	--	--
LOC106756349	6.88673	7.00544	10.0152	56.9834	59.4543	64.4459	38.2583	30.7434	34.4341	5.53177e-55	2.73601	up	--	--	--	1.23225e-23	1.97107	up
LOC106756351	60.498	83.6623	77.7644	1.56444	1.21578	0.997563	0.816918	0.307072	0.687961	8.22572e-63	-5.97739	down	--	--	--	2.10058e-69	-7.08857	down
LOC106756352	47.7888	51.7223	50.0482	24.9229	26.0594	28.0026	23.25	22.4286	24.4451	2.38752e-13	-1.0874	down	--	--	--	2.10373e-14	-1.21013	down
LOC106756353	0.397895	0.522192	0.447116	4.02695	3.50326	4.36001	2.02798	1.59288	1.84379	5.7737e-33	3.14454	up	1.22051e-08	-1.08691	down	2.86062e-12	2.06918	up
LOC106756354	18.6004	22.5713	19.309	53.3012	52.3528	57.8439	34.4127	37.7474	35.4972	8.36526e-18	1.2866	up	--	--	--	--	--	--
LOC106756355	1683.54	2108.6	1979.29	0.873683	0.643251	0.718732	0.918606	0.704478	1.28893	8.74216e-188	-11.4028	down	--	--	--	3.23847e-153	-10.9929	down
LOC106756356	44.0802	39.4011	44.529	9.24483	12.4833	13.4581	10.4479	12.0601	10.6795	2.29028e-40	-2.06252	down	--	--	--	2.99144e-38	-2.11953	down
LOC106756358	0.10107	0.187244	0.0673054	0.448241	0.31799	0.42588	1.08236	0.669665	0.953269	0.00307076	1.74818	up	0.000745381	1.25297	up	5.92969e-10	3.01386	up
LOC106756360	0.466341	1.0436	1.04393	11.2067	10.9827	13.4069	5.0456	3.67317	3.25529	5.55799e-26	3.48152	up	1.06011e-10	-1.527	down	1.3303e-06	1.96436	up
LOC106756361	49.6045	52.4963	50.6907	45.9633	43.0756	47.3667	19.4398	19.834	17.0937	--	--	--	1.36538e-19	-1.23893	down	1.63712e-21	-1.5172	down
LOC106756362	11.0034	10.5347	9.65877	7.08122	5.59626	6.8181	4.49736	3.24807	3.29916	--	--	--	--	--	--	1.66441e-17	-1.58898	down
LOC106756364	3.82176	2.41787	1.88834	6.20447	6.3034	6.06897	8.14249	7.99878	8.03849	5.42218e-06	1.00243	up	--	--	--	9.88248e-14	1.43008	up
LOC106756365	0	0.0828303	0	10.2866	2.42354	0.544556	2.25263	4.31068	4.25587	--	--	--	--	--	--	2.8405e-16	7.90757	up
LOC106756367	8.85911	5.73683	7.64972	109.793	137.336	149.104	90.3118	93.4296	87.9269	1.22034e-47	4.09371	up	--	--	--	1.4367e-92	3.57864	up
LOC106756368	2.73966	2.45067	2.4478	9.47865	9.58501	10.1706	7.50618	8.03102	7.52127	2.36479e-21	1.79274	up	--	--	--	2.23176e-14	1.49207	up
LOC106756369	0.0816365	0.0296383	0	2.40363	2.46165	2.88762	2.01523	1.82636	1.76416	1.35911e-44	6.29223	up	--	--	--	1.37777e-35	5.86606	up
LOC106756372	1.2696	1.05109	1.50046	6.77432	5.68695	4.3813	2.88991	3.43878	2.47841	5.96377e-07	1.95934	up	--	--	--	--	--	--
LOC106756373	15.4068	17.7265	15.7558	9.54962	9.68389	9.7411	8.18461	8.35227	8.05285	--	--	--	--	--	--	7.35176e-10	-1.03449	down
LOC106756374	27.8051	29.3899	26.2974	6.09064	5.49337	6.27553	7.08492	5.64277	6.5752	3.16593e-50	-2.33659	down	--	--	--	1.17147e-40	-2.18877	down
LOC106756378	3.17454	2.08833	2.82233	5.66094	5.7738	6.68209	6.8189	6.03214	5.823	--	--	--	--	--	--	7.6393e-08	1.0697	up
LOC106756379	6.91216	9.82051	6.79643	14.6515	16.2089	16.1439	17.1223	19.2085	16.9863	3.71887e-08	1.00859	up	--	--	--	5.68182e-12	1.24416	up
LOC106771585	0	0	0	1.27551	1.04735	1.62013	1.45244	1.28717	1.48904	2.82818e-14	Inf	up	--	--	--	1.05454e-15	Inf	up
LOC106756382	10.0272	14.6047	9.166	3.32038	2.87928	2.89611	3.66444	3.45263	3.67889	8.78965e-09	-2.05815	down	--	--	--	1.69419e-07	-1.77504	down
LOC106756383	0.068389	0.0616301	0.243987	4.89331	4.7116	6.34644	10.4569	8.52405	9.69527	2.86372e-47	5.47965	up	--	--	--	3.43431e-84	6.36033	up
LOC106756385	3.83304	4.25637	2.81169	16.0376	12.2033	10.3865	7.21646	8.90007	8.03854	9.8751e-09	1.31213	up	--	--	--	--	--	--
LOC106756386	24.0669	32.3394	28.0332	14.3153	15.0035	15.0285	14.7179	15.6643	14.726	1.0432e-12	-1.08784	down	--	--	--	4.22937e-11	-1.05502	down
LOC106756387	98.0487	117.371	103.194	34.6495	34.2332	31.8612	40.8236	48.807	49.508	7.99618e-35	-1.8408	down	--	--	--	1.78897e-16	-1.34064	down
LOC106756390	1.63026	1.47612	1.38062	31.6404	55.4375	36.5557	35.2407	56.6012	47.6772	6.27657e-15	4.76962	up	--	--	--	1.60385e-28	4.95635	up
LOC106756391	2.79086	2.05017	2.30413	16.6187	17.0987	16.2597	14.231	14.0732	15.6873	1.99121e-38	2.63873	up	--	--	--	9.82005e-34	2.49821	up
LOC106756394	3.01675	3.76811	2.20162	1.3679	1.6237	1.23172	1.74703	3.43684	1.79656	0.00555587	-1.11984	down	--	--	--	--	--	--
LOC106756395	255.775	252.312	273.947	25.9849	26.5673	26.601	24.0382	28.7282	29.5963	4.09744e-92	-3.31102	down	--	--	--	2.43915e-80	-3.26392	down
LOC106756399	6.16184	4.52314	5.14876	16.4555	17.1141	18.5546	13.4811	11.8532	13.5363	6.27084e-18	1.588	up	--	--	--	2.73263e-10	1.20402	up
LOC106756400	1.03989	0.584595	0.354436	9.3686	7.45278	8.07178	10.7103	10.0645	9.51231	8.79334e-40	3.52246	up	--	--	--	9.26558e-54	3.85364	up
LOC106756401	167.715	188.02	181.362	89.2128	84.1442	93.5436	58.5235	58.0802	61.1916	5.77644e-10	-1.00374	down	--	--	--	3.22134e-18	-1.56217	down
LOC106756406	0.259952	0	0.254886	1.12358	1.20416	0.835106	1.06778	1.186	1.18587	4.18711e-05	2.5999	up	--	--	--	5.72504e-06	2.75443	up
LOC106756409	20.4936	24.4533	23.9499	4.62872	3.32665	3.60615	7.9566	6.81459	8.23589	1.87355e-33	-2.19976	down	1.48378e-07	1.06164	up	6.08679e-11	-1.12447	down
LOC106756410	26.1302	31.7548	32.2085	170.143	177.904	181.051	159.026	109.506	112.857	2.436e-56	2.42276	up	--	--	--	7.74861e-11	1.96857	up
LOC106756412	27.1526	28.1739	26.2629	10.0439	11.4799	11.5703	10.4297	10.2632	10.1401	1.81126e-15	-1.4281	down	--	--	--	1.66132e-16	-1.50344	down
LOC106756413	5.57143	4.90469	3.57476	15.0077	15.1927	15.7458	11.0101	11.3084	10.4211	1.52126e-20	1.60087	up	--	--	--	2.42953e-10	1.14826	up
LOC106756415	66.05	100.883	62.0247	32.2866	19.6976	10.5362	12.4948	16.9263	16.9874	2.14979e-06	-1.98331	down	--	--	--	2.274e-09	-2.40043	down
LOC106756417	11.3646	12.789	10.4978	60.8968	81.5071	82.9005	33.7739	46.6411	39.3396	8.35546e-24	2.70569	up	--	--	--	8.12168e-15	1.76856	up
LOC106756418	0.21385	0.670317	0.0849735	2.51364	2.04408	2.11926	2.28225	1.43082	1.68514	3.07198e-13	2.72824	up	--	--	--	6.94381e-07	2.48847	up
LOC106756419	0	0.0713705	0	0.985865	0.806459	1.07183	1.0414	0.745797	1.08048	8.12829e-11	6.1485	up	--	--	--	1.31636e-11	6.21636	up
LOC106756420	3.49357	3.40906	2.77261	12.32	13.0415	14.7056	13.7488	13.0404	13.0194	1.60579e-28	1.96928	up	--	--	--	1.21102e-27	1.96725	up
LOC106756421	8.9469	11.6511	10.5972	4.30012	4.00958	4.17702	5.79896	4.52312	5.31886	5.98864e-10	-1.41688	down	--	--	--	1.17118e-06	-1.04531	down
LOC106756423	1.20801	2.28031	0.783408	5.46427	4.52909	5.11275	7.46289	7.89409	7.96574	1.96189e-07	1.93412	up	--	--	--	7.86477e-16	2.62212	up
LOC106756424	257.868	273.409	272.14	106.764	110.451	97.614	125.038	158.195	133.963	2.94927e-20	-1.46479	down	--	--	--	3.51731e-09	-1.05577	down
LOC106756425	0.379595	0	0	15.4605	17.3664	24.4983	26.3747	6.44492	11.3053	3.21427e-29	7.23855	up	--	--	--	3.90568e-05	6.89182	up
LOC106756427	0.156783	0.369763	0.232048	5.26338	5.98057	6.36298	8.56408	7.34779	8.85649	6.20857e-47	4.44683	up	--	--	--	2.25562e-70	4.98423	up
LOC106756428	7.7274	7.15035	6.07631	178.21	166.581	171.204	193.594	203.173	194.049	1.17107e-156	4.59433	up	--	--	--	3.98976e-137	4.81663	up
LOC106756429	33.8779	38.7997	37.8078	8.46453	7.49525	8.32601	8.09419	8.57286	7.43503	1.66277e-49	-2.27645	down	--	--	--	1.03486e-42	-2.23714	down
LOC106780027	0.309883	0.134048	0.372122	2.1713	2.5814	2.16118	4.06211	7.26144	4.93858	3.70229e-12	3.13042	up	0.00164496	1.24783	up	7.45304e-14	4.38991	up
LOC106756433	1.01503	0.863801	0.285227	21.6844	26.4513	29.4101	16.885	15.809	16.5878	3.16297e-57	5.04935	up	--	--	--	5.96143e-66	4.44531	up
LOC106756434	5.2202	3.53377	4.81365	167.29	173.243	187.596	626.35	324.894	596.226	5.50544e-201	5.59071	up	0.000829509	1.5561	up	1.11633e-22	7.15857	up
LOC106756435	60.7108	74.5514	65.4563	18.0722	17.1861	19.5097	18.2296	19.3378	17.877	2.58545e-38	-1.93966	down	--	--	--	6.76431e-31	-1.89074	down
LOC106756437	36.7141	45.0898	40.1103	17.321	19.3385	20.3144	13.9227	16.5222	14.358	1.66494e-15	-1.20534	down	--	--	--	6.19102e-21	-1.51328	down
LOC106756438	14.4771	16.2291	20.8389	4.39863	4.2677	5.6645	5.23341	4.83404	5.06983	3.41812e-14	-1.95375	down	--	--	--	3.52626e-13	-1.81632	down
LOC106756441	10.2824	8.58956	7.9881	18.2646	18.6901	16.7239	31.2527	31.8847	30.8884	2.75033e-09	1.03573	up	--	--	--	8.76491e-29	1.87713	up
LOC106756444	44.1345	38.641	37.0508	89.7805	90.4292	92.9828	86.8961	104.514	90.7185	1.99428e-12	1.06048	up	--	--	--	4.88864e-13	1.14791	up
LOC106756445	46.7837	58.0315	47.4323	12.594	12.0807	14.1646	9.61824	7.91864	8.71525	6.79784e-40	-2.02964	down	--	--	--	1.65675e-53	-2.57614	down
LOC106756447	4.44064	3.47452	2.67437	18.787	21.3461	21.2326	32.7418	26.4719	31.2764	6.68497e-27	2.41538	up	--	--	--	3.32366e-45	2.99959	up
LOC106756448	1.24624	0.797725	0.339066	7.33144	6.92357	8.02535	7.81622	6.8757	5.64495	4.77611e-24	2.93267	up	--	--	--	2.44297e-20	2.83089	up
LOC106756450	47.1472	48.6634	49.8035	15.9967	15.8127	17.745	13.6357	12.0484	12.6578	5.89619e-24	-1.4926	down	--	--	--	3.958e-30	-1.83483	down
LOC106756452	0.217222	0.0783267	0.215613	0.0511779	0.0142298	0.0393216	0.511639	0.622325	0.420607	--	--	--	2.40021e-11	4.71538	up	0.00166758	1.64684	up
LOC106756453	337.679	216.049	299.459	88.7283	126.023	98.5247	142.414	160.648	163.788	4.0383e-07	-1.53326	down	--	--	--	--	--	--
LOC106776895	0	0	0	17.8829	15.9989	14.897	7.63069	7.85275	8.02089	4.70186e-86	Inf	up	3.10545e-09	-1.08767	down	1.16046e-50	Inf	up
LOC106756457	295.923	293.367	321.529	54.6127	58.1722	61.4281	36.7492	39.4458	40.2756	3.58281e-46	-2.40124	down	--	--	--	1.06847e-53	-2.94759	down
LOC106756458	207.616	245.521	262.598	111.174	109.319	113.409	99.4283	106.776	101.308	9.48216e-16	-1.1807	down	--	--	--	1.08558e-15	-1.28731	down
LOC106756461	31.8912	35.1154	34.3666	10.2857	11.134	9.1505	10.8744	11.7585	10.5659	8.90397e-32	-1.89533	down	--	--	--	1.82538e-25	-1.73178	down
LOC106756462	14.4872	16.7136	15.1375	7.61605	8.29732	8.33107	8.16861	7.92825	6.57793	--	--	--	--	--	--	2.36744e-09	-1.01808	down
LOC106756463	7.03718	5.25105	6.30348	14.3688	15.2857	16.3108	14.286	14.9753	13.2416	2.22705e-11	1.21074	up	--	--	--	5.50486e-10	1.13893	up
LOC106756465	5.02097	7.30255	5.8703	8.28463	6.7055	7.41887	21.5621	14.9896	22.0822	--	--	--	8.58159e-07	1.41905	up	1.8474e-08	1.66197	up
LOC106756466	0.823998	1.33399	2.87959	16.0275	17.0798	18.9947	7.02236	6.79884	5.8237	1.30042e-62	3.37548	up	9.00855e-19	-1.37398	down	3.52311e-13	2.0112	up
LOC106756467	0.874167	1.75538	1.73746	5.66204	6.04604	6.29525	4.52784	4.70813	4.23981	2.09409e-12	1.87746	up	--	--	--	4.83905e-08	1.49229	up
LOC106756470	244.016	315.965	312.171	105.912	114.938	114.087	90.9516	94.7014	95.0834	9.56747e-17	-1.40543	down	--	--	--	2.96152e-20	-1.64117	down
LOC106756471	32.8906	45.0508	43.1304	14.0636	12.124	13.6698	20.5923	21.7542	18.3381	4.75756e-14	-1.67881	down	--	--	--	9.16933e-08	-1.06828	down
LOC106756472	8.36392	8.8226	7.99156	20.3045	24.0489	24.5686	22.4002	24.6725	24.0405	4.37272e-12	1.20406	up	--	--	--	2.03012e-13	1.28816	up
LOC106756474	46.4875	47.6747	44.1525	18.0386	19.7589	18.7166	27.9428	31.2233	28.3725	1.06911e-19	-1.37838	down	--	--	--	--	--	--
LOC106756476	2.71577	3.3793	3.79998	16.4058	13.777	12.9822	18.9187	17.4981	19.3005	1.02336e-19	1.94218	up	--	--	--	1.98921e-31	2.35025	up
LOC106756477	45.769	46.1594	55.8375	31.9885	41.0172	40.4749	103.504	114.166	121.307	--	--	--	1.24955e-30	1.59262	up	8.78721e-12	1.08203	up
LOC106756478	4.82499	1.69653	2.99335	45.9439	50.6038	50.2233	17.1272	17.8961	17.532	1.57641e-58	4.02688	up	2.24604e-17	-1.48149	down	7.98363e-18	2.55741	up
LOC106756480	0.241591	1.15644	1.05487	3.57521	3.59521	3.85945	2.62679	2.11643	2.33886	2.19777e-07	2.16029	up	--	--	--	0.000550662	1.54362	up
LOC106756481	0.0349144	0.148568	0.10342	1.06577	1.2357	1.22634	1.19871	0.940682	1.01081	1.45331e-13	3.69261	up	--	--	--	9.97588e-13	3.55634	up
LOC106756484	52.5201	54.696	53.5837	14.1136	13.6531	14.4749	17.2553	18.0352	16.813	3.26294e-43	-2.08776	down	--	--	--	1.51202e-27	-1.74309	down
LOC106756487	46.939	43.4552	47.8896	22.6203	23.8929	21.743	11.1514	14.0953	11.6984	3.03302e-12	-1.03731	down	--	--	--	4.04902e-32	-1.91867	down
LOC106756489	7.52454	8.28586	7.86422	3.69339	3.64052	4.24453	3.32705	3.00511	3.13327	6.91189e-09	-1.04135	down	--	--	--	3.34862e-12	-1.28245	down
LOC106756490	17.1636	12.9144	15.8824	64.945	74.7042	84.1759	26.6888	26.8529	26.3429	4.14864e-31	2.29984	up	3.22913e-19	-1.47741	down	--	--	--
LOC106756491	0.113678	0.12389	0.11353	2.58093	2.518	1.53678	6.61243	4.41358	6.57522	5.15065e-14	4.36793	up	2.08559e-05	1.4333	up	1.70222e-27	5.81506	up
LOC106756496	1.96008	2.55162	3.12902	4.86851	5.57951	4.65233	6.22105	8.75343	7.80282	--	--	--	--	--	--	3.25048e-10	1.47	up
LOC106756497	207.315	239.972	227.227	26.8197	30.4948	30.7459	24.6488	27.2725	28.2457	5.95891e-73	-2.98437	down	--	--	--	1.04841e-63	-3.10871	down
LOC106756498	16.2801	16.5381	14.5438	4.46321	3.56732	4.23714	6.08156	6.05779	5.64498	1.54654e-43	-2.67002	down	--	--	--	2.87296e-31	-2.17734	down
LOC106756499	24.5466	38.207	29.2267	5.88738	5.29818	5.10058	3.48007	3.88169	3.75425	1.07237e-13	-2.60186	down	--	--	--	1.209e-16	-3.09677	down
LOC106756502	27.3472	34.0564	29.8156	15.855	16.9165	18.216	10.6034	12.478	13.0436	--	--	--	--	--	--	6.08018e-13	-1.24484	down
LOC106756504	52.1954	82.474	49.0485	72.2179	40.5021	18.128	15.0492	18.5713	18.3803	--	--	--	--	--	--	3.43564e-05	-1.83121	down
LOC106756505	15.7467	16.9902	17.8434	1.66557	1.58286	1.81408	2.18074	3.3498	2.51114	6.09481e-60	-3.34075	down	--	--	--	1.03831e-41	-2.62545	down
LOC106756507	14.9594	20.2835	11.588	51.8298	19.5142	14.7527	25.3965	33.2597	31.3374	--	--	--	--	--	--	3.71615e-05	1.00203	up
LOC106756509	205.669	254.702	243.85	55.5702	55.2537	54.2654	46.1192	48.3339	45.0742	1.60295e-46	-2.18912	down	--	--	--	1.497e-45	-2.41099	down
LOC106756511	2.01551	2.88809	2.16077	5.11223	5.13393	4.66283	16.7222	11.1318	15.6672	6.72062e-05	1.05057	up	1.37072e-07	1.61008	up	1.63733e-14	2.67282	up
LOC106756516	1.14182	0.677092	0.494934	3.1246	3.27264	3.03469	4.39835	3.89772	4.26488	1.68047e-12	1.94578	up	--	--	--	3.37733e-21	2.38694	up
LOC106756518	2.24244	2.39901	3.24229	36.8801	36.2426	38.6743	35.7144	45.1	38.8855	4.02327e-86	4.23546	up	--	--	--	2.70595e-68	4.35808	up
LOC106756519	72.2248	96.0153	87.3979	33.1538	29.4359	32.9537	34.5479	32.8893	34.9733	2.64862e-27	-1.70373	down	--	--	--	1.90963e-22	-1.55819	down
LOC106756520	18.0975	10.1537	17.2667	28.8921	28.8903	31.8646	19.3139	21.5324	21.0808	5.09017e-14	1.29058	up	--	--	--	--	--	--
LOC106756521	0.350363	0.0754063	0.157111	1.62891	1.72025	1.83117	2.62703	2.40845	3.0609	9.14754e-15	3.21538	up	--	--	--	1.59898e-27	3.9376	up
LOC106756523	0.239362	0	0.0927684	0.446246	0.389873	0.405526	0.435176	0.428517	1.42041	--	--	--	--	--	--	0.00618158	2.72501	up
LOC106756524	20.598	25.0391	21.4912	11.7457	10.5877	10.3781	10.3396	11.7346	12.1524	3.26115e-13	-1.22202	down	--	--	--	7.61177e-11	-1.10852	down
LOC106756525	8.60107	6.67401	7.50327	57.1763	59.1538	58.6822	41.947	40.6435	37.8361	6.36243e-57	2.88235	up	--	--	--	3.13451e-35	2.36909	up
LOC106756526	16.8801	14.8401	14.0288	3.01333	1.20012	2.25139	3.71098	2.78847	3.71654	6.85358e-28	-2.56025	down	--	--	--	1.2395e-15	-1.68577	down
LOC106756529	11.3202	10.1255	6.97789	23.8597	31.9289	32.2933	18.5396	17.1214	21.089	1.35896e-18	1.99038	up	--	--	--	9.96133e-14	1.39098	up
LOC106756531	0.352423	0.08175	0.0248428	0.606421	0.562673	0.622024	0.849997	0.447905	0.652638	4.32825e-06	2.64752	up	--	--	--	3.10929e-06	2.62898	up
LOC106756535	26.7639	35.7156	30.4081	15.598	16.3785	16.9585	14.3165	14.9909	15.3313	--	--	--	--	--	--	1.4138e-10	-1.02328	down
LOC106756536	0.117564	0.126223	0.242561	15.0793	12.82	15.4953	12.5581	8.84315	10.6569	4.2527e-60	7.03863	up	--	--	--	5.06135e-48	6.58214	up
LOC106756537	23.6853	31.3674	29.2055	9.77201	11.4738	11.8886	13.6823	16.0202	14.6457	7.9567e-22	-1.65155	down	--	--	--	1.6094e-12	-1.1929	down
LOC106756538	13.1811	9.8259	10.6694	43.3759	54.6662	58.277	42.5558	45.882	48.8175	9.9082e-22	2.19181	up	--	--	--	7.44445e-35	2.01847	up
LOC106756539	88.3789	96.1588	90.2175	22.1998	21.9378	20.5823	22.5897	22.8464	22.6694	5.64577e-49	-2.25704	down	--	--	--	8.65997e-40	-2.14619	down
LOC106756542	0.395777	0.433719	0.0559503	0.246745	0.206698	0.0424586	0.483618	0.576061	0.495393	--	--	--	0.00280587	1.80092	up	--	--	--
LOC106756543	2.48372	2.0319	2.11826	15.7082	16.9394	19.2396	14.5697	15.9468	15.7375	8.51796e-43	2.72852	up	--	--	--	5.48699e-38	2.6046	up
LOC106756545	16.3469	16.2484	12.8779	72.2419	44.8337	49.7024	51.473	71.6553	65.5366	1.70689e-07	1.88365	up	--	--	--	9.21709e-16	2.04136	up
LOC106756546	1.38539	0.513237	1.01001	2.06209	1.86261	2.21511	2.6005	2.41436	2.23827	--	--	--	--	--	--	2.06654e-05	1.27111	up
LOC106756547	92.9331	91.1024	99.6299	59.1177	59.3416	63.2924	37.5788	38.056	34.1114	--	--	--	--	--	--	1.19497e-18	-1.43871	down
LOC106756548	1.28332	1.22219	1.26612	0.44907	0.412983	0.504283	0.563014	0.453446	0.2089	4.18573e-05	-1.68023	down	--	--	--	7.5736e-06	-1.81503	down
LOC106756549	0.153878	0.187278	0.168159	0.316731	0.260674	0.25072	1.09236	1.04397	0.949083	--	--	--	0.00665816	1.64668	up	0.000172423	2.61842	up
LOC106756550	110.386	102.685	108.439	50.6878	44.1364	44.9158	32.29	35.8011	33.2753	1.29479e-14	-1.23048	down	--	--	--	9.32787e-23	-1.65761	down
LOC106756552	20.4162	14.4369	14.8982	68.2522	76.8156	80.732	50.7204	52.7016	50.1138	9.59895e-49	2.23904	up	--	--	--	4.86079e-26	1.70241	up
LOC106756553	11.396	13.3367	14.8239	7.48165	4.88427	2.97044	3.72236	3.29757	4.71223	4.58651e-08	-1.41319	down	--	--	--	1.96855e-18	-1.7989	down
LOC106756554	6.80417	6.42988	5.07267	2.09904	3.13693	1.92769	6.0356	4.28903	4.99113	0.000253694	-1.38917	down	0.00235782	1.10648	up	--	--	--
LOC106756555	0.700284	0.189286	0.345456	10.0472	10.6434	10.0474	4.01826	3.148	4.14208	3.7094e-42	4.63185	up	1.64071e-11	-1.43064	down	6.18697e-15	3.21399	up
LOC106756559	59.3384	60.7486	55.75	136.569	167.835	170.021	112.812	115.085	90.8571	2.29113e-18	1.2987	up	--	--	--	--	--	--
LOC106756560	11.5942	16.1639	15.8423	69.2275	63.215	64.2331	70.4224	85.6006	79.7246	1.43405e-39	2.00956	up	--	--	--	3.89959e-45	2.31023	up
LOC106756561	0.849678	0.988337	0.49034	8.84167	8.8887	9.05204	6.74208	4.82282	5.48323	5.67581e-41	3.45871	up	--	--	--	6.14972e-20	2.8515	up
LOC106756562	0.641692	0.517504	0.759081	4.32318	3.78775	4.32702	4.34419	4.17173	4.20623	4.14e-17	2.33564	up	--	--	--	1.90008e-19	2.41017	up
LOC106756563	4.33611	5.32795	2.65532	17.3754	19.694	19.7173	12.3692	13.6829	14.2045	2.4762e-25	2.07768	up	--	--	--	2.41865e-14	1.5985	up
LOC106756564	23.1335	23.5786	22.0685	11.9269	10.4554	9.64625	10.3642	9.77918	11.9585	7.13931e-13	-1.2026	down	--	--	--	4.26862e-12	-1.18419	down
LOC106756570	8.4613	9.48483	7.71966	24.2569	26.3276	28.117	12.7884	11.9695	12.2203	7.80613e-22	1.60775	up	7.94907e-13	-1.05973	down	--	--	--
LOC106756571	66.2819	65.0447	65.8605	9.13865	8.24465	8.57924	9.72399	11.3474	11.3466	1.94567e-61	-2.89656	down	--	--	--	2.95449e-47	-2.53411	down
LOC106756572	3.13231	2.81589	3.73826	23.7576	21.6382	22.5002	29.2409	16.9655	22.4311	7.06964e-42	2.72951	up	--	--	--	2.01722e-10	2.74862	up
LOC106756573	151.125	201.74	184.523	20.1738	23.085	24.6899	20.8586	22.4101	19.6144	1.27846e-41	-3.09368	down	--	--	--	1.57106e-42	-3.18255	down
LOC106756574	0.152852	0.0788361	0.227377	90.2875	95.9736	104.34	37.6599	37.0956	41.7083	1.16568e-266	9.47889	up	1.12981e-21	-1.29465	down	6.03186e-163	8.1953	up
LOC106756578	5.2968	5.0612	5.07597	11.8588	13.5872	14.7933	13.5526	12.8732	13.344	1.1339e-11	1.31027	up	--	--	--	3.93914e-12	1.33315	up
LOC106756581	57.7912	73.7479	64.1054	22.8247	24.2779	24.1456	20.4241	20.9285	23.5682	8.56016e-26	-1.58794	down	--	--	--	1.58111e-26	-1.70975	down
LOC106756582	7.15691	10.092	7.26582	3.5313	3.06967	3.31206	3.84113	3.78042	3.91224	2.31285e-08	-1.38506	down	--	--	--	1.01119e-06	-1.13881	down
LOC106756583	82.8953	75.1954	88.1526	40.407	35.7665	37.0171	28.1413	25.0802	25.7747	2.72521e-16	-1.22868	down	--	--	--	1.65563e-26	-1.72077	down
LOC106769280	5.81498	3.72722	6.84898	61.7207	58.3761	53.9527	42.3057	44.9966	39.8463	1.56931e-82	3.29603	up	--	--	--	8.9509e-58	2.88172	up
LOC106756588	22.031	21.5437	23.0906	51.3855	54.4014	58.8447	23.6819	25.4318	25.1306	4.63398e-12	1.0197	up	5.01307e-16	-1.10083	down	--	--	--
LOC106756589	4.8777	5.23226	5.57703	26.6198	29.6607	30.8619	16.1961	17.2022	16.7744	2.5411e-40	2.36077	up	--	--	--	5.96055e-17	1.59119	up
LOC106756590	0.967204	2.8478	1.81528	21.3045	23.033	20.3545	15.9253	16.3352	19.6728	1.02196e-45	3.60588	up	--	--	--	5.06446e-34	3.35819	up
LOC106756591	96.0874	109.954	100.847	30.9616	26.8926	25.0809	31.7063	36.2419	34.1093	7.17866e-40	-2.01083	down	--	--	--	1.39405e-25	-1.67172	down
LOC106756592	0.968419	0.433635	0.626074	8.8163	8.72903	9.11794	4.39931	4.08709	4.08675	1.75252e-42	3.75513	up	1.17967e-08	-1.07176	down	3.05416e-18	2.69548	up
LOC106756593	0.656616	0	0	0.629354	1.67202	1.68494	2.45179	1.39196	1.54966	0.00974739	2.48321	up	--	--	--	0.000145787	2.96964	up
LOC106756594	31.4345	37.6384	38.791	15.7033	14.8971	15.8632	12.8179	13.5685	12.3073	5.11455e-15	-1.36045	down	--	--	--	9.95712e-19	-1.58265	down
LOC106756596	48.0676	66.8793	51.281	13.958	16.1533	16.3169	17.8207	19.6545	18.5624	1.49899e-15	-1.96268	down	--	--	--	8.44723e-13	-1.65798	down
LOC106756597	14.6239	15.5865	16.0566	5.29095	6.29296	6.13176	6.01782	5.98195	6.5692	1.64319e-18	-1.48617	down	--	--	--	8.53445e-16	-1.38233	down
LOC106756599	145.101	189.655	167.486	20.4252	20.0708	20.8836	21.4388	23.2573	23.5439	3.97595e-47	-3.11729	down	--	--	--	2.79974e-43	-2.94624	down
LOC106756601	28.7532	29.2333	33.5688	47.624	50.1783	52.7242	22.5434	18.7112	20.3994	--	--	--	5.67651e-18	-1.26597	down	--	--	--
LOC106756602	0.410167	0.535126	1.12734	4.68478	4.13726	4.64311	4.47118	4.00489	4.21611	4.84145e-15	2.63234	up	--	--	--	9.63395e-16	2.62836	up
LOC106756606	127.885	131.945	132.766	272.342	292.583	281.165	222.478	266.355	227.123	1.42121e-12	1.05581	up	--	--	--	--	--	--
LOC106756608	1.83119	2.73197	1.93144	4.94554	1.95617	0.720286	0.925433	0.957438	0.89755	--	--	--	--	--	--	9.7204e-06	-1.38957	down
LOC106756612	921.833	1028.76	1137.57	116.564	135.924	128.182	139.058	153.614	141.136	3.52075e-67	-3.06102	down	--	--	--	8.83381e-53	-2.84876	down
LOC106756613	26.5558	29.0192	28.5978	8.7029	7.82513	6.63047	7.9192	8.70545	8.63395	9.04293e-34	-1.97648	down	--	--	--	1.76925e-27	-1.81713	down
LOC106756615	4.48098	2.81207	2.59441	11.9491	13.0585	15.4417	13.9481	16.7289	17.169	4.51168e-18	1.88512	up	--	--	--	6.78258e-28	2.15585	up
LOC106756617	0.226204	0.224353	0.607952	1.04675	0.755428	0.945126	2.12835	1.49278	2.1211	0.000202355	1.45927	up	4.4718e-05	1.1093	up	1.65272e-12	2.58068	up
LOC106756620	210.961	231.901	238.441	68.2421	76.6436	79.724	63.6955	70.4237	62.9606	5.2402e-32	-1.75421	down	--	--	--	2.22764e-31	-1.9041	down
LOC106756621	3.43389	2.61566	2.06915	13.0175	11.8681	10.4849	15.6323	15.0807	17.7797	7.63127e-17	1.94255	up	--	--	--	1.51054e-30	2.45546	up
LOC106756623	0	0	0	0.548876	0.622776	0.470627	0.934777	1.05715	0.671645	--	--	--	--	--	--	1.37553e-09	Inf	up
LOC106756625	1.49257	1.39128	1.26433	27.6206	28.1892	29.9788	40.6717	44.9309	37.7891	3.74108e-98	4.4022	up	--	--	--	4.84024e-125	4.92055	up
LOC106756627	106.707	137.411	132.331	2.39381	1.7582	1.51974	1.82279	1.28588	1.48379	2.04903e-103	-6.18699	down	--	--	--	6.31648e-106	-6.4499	down
LOC106756628	0	0	0	1.80793	1.87666	1.51563	2.6523	3.04771	3.17809	2.39288e-13	Inf	up	--	--	--	3.63139e-21	Inf	up
LOC106756629	0.651282	1.97577	0.623741	6.69389	3.44657	2.08577	2.45704	3.97892	3.3489	--	--	--	--	--	--	0.000368824	1.55316	up
LOC106756630	13.2144	15.1231	12.8508	5.062	5.34309	5.81252	4.88257	4.49829	4.65524	5.03683e-16	-1.3599	down	--	--	--	1.30041e-18	-1.52396	down
LOC106756631	39.6333	50.2442	46.0662	8.21003	9.0191	8.59069	6.54964	7.36838	7.77109	5.37156e-57	-2.49824	down	--	--	--	3.76213e-59	-2.72353	down
LOC106756632	0.880488	0.136443	0.378805	10.1819	8.55873	10.4347	2.68612	2.93603	3.28076	2.45891e-64	4.36742	up	5.00836e-22	-1.70678	down	4.09464e-17	2.67411	up
LOC106756633	18.4082	23.1642	27.2005	99.1093	99.8118	102.049	53.4057	34.9067	41.1209	2.5813e-41	2.10493	up	5.78237e-19	-1.21242	down	--	--	--
LOC106756634	78.5877	85.1711	80.9865	22.6941	25.1322	23.7125	19.2897	20.3078	19.7335	5.27035e-30	-1.69793	down	--	--	--	2.64142e-34	-1.97156	down
LOC106756636	1.77196	0.953885	0.728112	42.0468	47.0228	50.9422	25.6253	24.7585	25.1295	4.50829e-114	5.36649	up	--	--	--	1.04028e-71	4.44126	up
LOC106756638	31.3526	44.0958	27.2172	7.73701	5.312	7.51127	3.35248	4.95716	3.30266	5.48673e-10	-2.45413	down	--	--	--	5.66425e-14	-3.28913	down
LOC106756639	218.503	242.851	245.338	28.4848	22.8694	26.546	24.2209	24.1333	27.9207	1.79054e-92	-3.23606	down	--	--	--	1.40273e-78	-3.25516	down
LOC106756640	93.254	122.655	114.324	53.0906	56.4948	60.6964	38.8612	41.9637	37.5356	6.89225e-11	-1.02421	down	--	--	--	6.95411e-19	-1.53868	down
LOC106756641	82.355	118.041	102.813	27.1703	29.1354	27.7857	7.88763	10.5971	9.64773	3.30171e-15	-1.88894	down	2.23189e-26	-1.61735	down	3.12224e-31	-3.49439	down
LOC106756642	1.12702	0.605299	0.297575	4.29398	6.30549	5.15325	2.58565	2.90691	3.63759	4.77807e-13	3.1038	up	--	--	--	1.22129e-06	2.29448	up
LOC106756644	1.26235	1.09546	0.820709	5.44316	5.28209	5.59081	5.47095	6.59491	5.52526	5.74243e-14	2.17594	up	--	--	--	2.36013e-17	2.33442	up
LOC106756646	29.6046	36.2163	32.9378	8.33627	8.4784	8.79352	7.27295	7.34337	6.94831	1.83229e-38	-2.10978	down	--	--	--	1.59102e-42	-2.33763	down
LOC106756647	57.2678	74.9301	64.2763	18.3252	18.5943	18.419	18.2614	17.3367	18.5559	3.27333e-23	-1.85216	down	--	--	--	2.97967e-23	-1.87594	down
LOC106756648	1.9915	1.97723	0.861458	7.47186	7.58712	8.95133	6.54929	7.14846	5.78702	8.01445e-19	2.12915	up	--	--	--	6.77694e-15	1.87714	up
LOC106756651	28.5735	35.8291	31.4174	5.99953	5.88701	5.99609	4.23703	5.03794	4.16614	1.55169e-49	-2.53854	down	--	--	--	6.77455e-59	-2.93556	down
LOC106756652	152.215	173.444	173.04	17.2121	17.7381	21.2592	40.8014	38.5197	45.1124	2.45933e-98	-3.36547	down	4.48395e-16	1.18965	up	3.54245e-38	-2.16453	down
LOC106756654	5.10201	2.07933	4.19721	27.1625	27.8781	25.3967	32.2113	36.4292	34.3506	3.27227e-31	2.59773	up	--	--	--	2.86757e-45	2.98012	up
LOC106756657	10.2846	9.96216	9.10319	4.72728	3.19294	4.42065	4.65528	3.63234	4.58836	2.41629e-10	-1.29499	down	--	--	--	2.20065e-09	-1.19484	down
LOC106756658	17.3338	22.8839	20.4618	1.29389	1.03476	1.22604	1.6736	1.3098	1.42529	8.15189e-61	-4.22072	down	--	--	--	1.68143e-54	-3.88107	down
LOC106756659	28.9819	21.695	30.4395	217.304	238.156	236.59	89.5519	109.367	101.466	4.38351e-84	3.13437	up	4.71965e-19	-1.2076	down	3.04403e-29	1.93841	up
LOC106756660	35.8044	36.9644	25.6605	426.089	445.066	449.543	165.172	194.662	180.199	1.99697e-90	3.60408	up	1.94371e-20	-1.28949	down	6.74173e-32	2.32649	up
LOC106756661	0.590721	0.135675	0.464152	12.8469	11.013	12.68	4.54187	4.36134	4.90594	6.82851e-89	4.99949	up	8.81638e-18	-1.39716	down	2.44995e-34	3.61503	up
LOC106756665	409.52	490.902	507.437	172.719	197.456	200.717	109.213	123.918	122.176	7.93462e-15	-1.26089	down	--	--	--	8.49985e-28	-1.97978	down
LOC106756667	0.472132	0.259708	0.313216	1.08258	0.664666	1.01148	1.28921	1.36316	1.34779	0.00271735	1.33887	up	--	--	--	1.26177e-06	1.92484	up
[truncated: 13,009 more rows]

## Sheet: Table S4
Table S4 KEGG classification of DEGs between sequential growth time points
Period	KEGG Catorgery-A	KEGG Catorgery-B	KEGG pathway-C	Pathway ID	DEGs	Total genes	Up-regulated DEGs	Down-regulated DEGs
6-HAI vs. 3-DAI	Cellular Processes	Transport and catabolism	Endocytosis	ko04144	73	162	44	29
6-HAI vs. 3-DAI	Cellular Processes	Transport and catabolism	Phagosome	ko04145	48	91	39	9
6-HAI vs. 3-DAI	Cellular Processes	Transport and catabolism	Peroxisome	ko04146	44	87	26	18
6-HAI vs. 3-DAI	Cellular Processes	Transport and catabolism	Regulation of autophagy	ko04140	19	36	6	13
6-HAI vs. 3-DAI	Environmental Information Processing	Membrane transport	ABC transporters	ko02010	19	39	16	3
6-HAI vs. 3-DAI	Environmental Information Processing	Signal transduction	Plant hormone signal transduction	ko04075	155	319	101	54
6-HAI vs. 3-DAI	Environmental Information Processing	Signal transduction	Phosphatidylinositol signaling system	ko04070	30	70	26	4
6-HAI vs. 3-DAI	Genetic Information Processing	Folding, sorting and degradation	Protein processing in endoplasmic reticulum	ko04141	114	232	44	70
6-HAI vs. 3-DAI	Genetic Information Processing	Folding, sorting and degradation	Ubiquitin mediated proteolysis	ko04120	60	122	20	40
6-HAI vs. 3-DAI	Genetic Information Processing	Folding, sorting and degradation	RNA degradation	ko03018	54	110	16	38
6-HAI vs. 3-DAI	Genetic Information Processing	Folding, sorting and degradation	SNARE interactions in vesicular transport	ko04130	25	53	6	19
6-HAI vs. 3-DAI	Genetic Information Processing	Folding, sorting and degradation	Protein export	ko03060	22	50	10	12
6-HAI vs. 3-DAI	Genetic Information Processing	Folding, sorting and degradation	Proteasome	ko03050	19	53	1	18
6-HAI vs. 3-DAI	Genetic Information Processing	Folding, sorting and degradation	Sulfur relay system	ko04122	9	13	0	9
6-HAI vs. 3-DAI	Genetic Information Processing	Replication and repair	Nucleotide excision repair	ko03420	30	65	10	20
6-HAI vs. 3-DAI	Genetic Information Processing	Replication and repair	Base excision repair	ko03410	27	43	16	11
6-HAI vs. 3-DAI	Genetic Information Processing	Replication and repair	DNA replication	ko03030	26	51	20	6
6-HAI vs. 3-DAI	Genetic Information Processing	Replication and repair	Homologous recombination	ko03440	23	53	12	11
6-HAI vs. 3-DAI	Genetic Information Processing	Replication and repair	Mismatch repair	ko03430	19	38	10	9
6-HAI vs. 3-DAI	Genetic Information Processing	Replication and repair	Non homologous end joining	ko03450	6	8	2	4
6-HAI vs. 3-DAI	Genetic Information Processing	Transcription	Spliceosome	ko03040	113	195	8	105
6-HAI vs. 3-DAI	Genetic Information Processing	Transcription	RNA polymerase	ko03020	28	52	1	27
6-HAI vs. 3-DAI	Genetic Information Processing	Transcription	Basal transcription factors	ko03022	23	46	3	20
6-HAI vs. 3-DAI	Genetic Information Processing	Translation	Ribosome	ko03010	108	309	44	64
6-HAI vs. 3-DAI	Genetic Information Processing	Translation	RNA transport	ko03013	91	174	18	73
6-HAI vs. 3-DAI	Genetic Information Processing	Translation	mRNA surveillance pathway	ko03015	66	132	12	54
6-HAI vs. 3-DAI	Genetic Information Processing	Translation	Ribosome biogenesis in eukaryotes	ko03008	58	97	6	52
6-HAI vs. 3-DAI	Genetic Information Processing	Translation	Aminoacyl tRNA biosynthesis	ko00970	34	61	21	13
6-HAI vs. 3-DAI	Metabolism	Amino acid metabolism	Phenylalanine metabolism	ko00360	91	145	79	12
6-HAI vs. 3-DAI	Metabolism	Amino acid metabolism	Cysteine and methionine metabolism	ko00270	51	98	37	14
6-HAI vs. 3-DAI	Metabolism	Amino acid metabolism	Glycine, serine and threonine metabolism	ko00260	48	72	39	9
6-HAI vs. 3-DAI	Metabolism	Amino acid metabolism	Arginine and proline metabolism	ko00330	40	92	25	15
6-HAI vs. 3-DAI	Metabolism	Amino acid metabolism	Tyrosine metabolism	ko00350	34	48	27	7
6-HAI vs. 3-DAI	Metabolism	Amino acid metabolism	Phenylalanine, tyrosine and tryptophan biosynthesis	ko00400	34	58	27	7
6-HAI vs. 3-DAI	Metabolism	Amino acid metabolism	Alanine, aspartate and glutamate metabolism	ko00250	32	54	21	11
6-HAI vs. 3-DAI	Metabolism	Amino acid metabolism	Valine, leucine and isoleucine degradation	ko00280	21	51	13	8
6-HAI vs. 3-DAI	Metabolism	Amino acid metabolism	Tryptophan metabolism	ko00380	16	31	10	6
6-HAI vs. 3-DAI	Metabolism	Amino acid metabolism	Lysine degradation	ko00310	14	32	8	6
6-HAI vs. 3-DAI	Metabolism	Amino acid metabolism	Histidine metabolism	ko00340	13	29	8	5
6-HAI vs. 3-DAI	Metabolism	Amino acid metabolism	Valine, leucine and isoleucine biosynthesis	ko00290	8	23	4	4
6-HAI vs. 3-DAI	Metabolism	Amino acid metabolism	Lysine biosynthesis	ko00300	4	13	4	0
6-HAI vs. 3-DAI	Metabolism	Biosynthesis of other secondary metabolites	Phenylpropanoid biosynthesis	ko00940	120	216	109	11
6-HAI vs. 3-DAI	Metabolism	Biosynthesis of other secondary metabolites	Flavonoid biosynthesis	ko00941	32	53	28	4
6-HAI vs. 3-DAI	Metabolism	Biosynthesis of other secondary metabolites	Tropane, piperidine and pyridine alkaloid biosynthesis	ko00960	28	47	22	6
6-HAI vs. 3-DAI	Metabolism	Biosynthesis of other secondary metabolites	Isoquinoline alkaloid biosynthesis	ko00950	19	24	14	5
6-HAI vs. 3-DAI	Metabolism	Biosynthesis of other secondary metabolites	Stilbenoid, diarylheptanoid and gingerol biosynthesis	ko00945	12	21	10	2
6-HAI vs. 3-DAI	Metabolism	Biosynthesis of other secondary metabolites	Flavone and flavonol biosynthesis	ko00944	2	4	2	0
6-HAI vs. 3-DAI	Metabolism	Biosynthesis of other secondary metabolites	Caffeine metabolism	ko00232	1	2	0	1
6-HAI vs. 3-DAI	Metabolism	Biosynthesis of other secondary metabolites	Glucosinolate biosynthesis	ko00966	1	10	1	0
6-HAI vs. 3-DAI	Metabolism	Carbohydrate metabolism	Starch and sucrose metabolism	ko00500	129	260	106	23
6-HAI vs. 3-DAI	Metabolism	Carbohydrate metabolism	Amino sugar and nucleotide sugar metabolism	ko00520	77	149	63	14
6-HAI vs. 3-DAI	Metabolism	Carbohydrate metabolism	Glycolysis / Gluconeogenesis	ko00010	71	130	58	13
6-HAI vs. 3-DAI	Metabolism	Carbohydrate metabolism	Pyruvate metabolism	ko00620	50	92	41	9
6-HAI vs. 3-DAI	Metabolism	Carbohydrate metabolism	Pentose and glucuronate interconversions	ko00040	47	115	38	9
6-HAI vs. 3-DAI	Metabolism	Carbohydrate metabolism	Galactose metabolism	ko00052	46	66	29	17
6-HAI vs. 3-DAI	Metabolism	Carbohydrate metabolism	Pentose phosphate pathway	ko00030	42	61	32	10
6-HAI vs. 3-DAI	Metabolism	Carbohydrate metabolism	Glyoxylate and dicarboxylate metabolism	ko00630	39	57	28	11
6-HAI vs. 3-DAI	Metabolism	Carbohydrate metabolism	Fructose and mannose metabolism	ko00051	36	55	28	8
6-HAI vs. 3-DAI	Metabolism	Carbohydrate metabolism	Inositol phosphate metabolism	ko00562	29	66	24	5
6-HAI vs. 3-DAI	Metabolism	Carbohydrate metabolism	Ascorbate and aldarate metabolism	ko00053	24	42	17	7
6-HAI vs. 3-DAI	Metabolism	Carbohydrate metabolism	Citrate cycle (TCA cycle)	ko00020	24	51	20	4
6-HAI vs. 3-DAI	Metabolism	Carbohydrate metabolism	Butanoate metabolism	ko00650	13	27	7	6
6-HAI vs. 3-DAI	Metabolism	Carbohydrate metabolism	Propanoate metabolism	ko00640	12	25	9	3
6-HAI vs. 3-DAI	Metabolism	Carbohydrate metabolism	C5 Branched dibasic acid metabolism	ko00660	2	9	1	1
6-HAI vs. 3-DAI	Metabolism	Energy metabolism	Carbon fixation in photosynthetic organisms	ko00710	43	70	37	6
6-HAI vs. 3-DAI	Metabolism	Energy metabolism	Oxidative phosphorylation	ko00190	42	125	20	22
6-HAI vs. 3-DAI	Metabolism	Energy metabolism	Photosynthesis	ko00195	38	50	37	1
6-HAI vs. 3-DAI	Metabolism	Energy metabolism	Nitrogen metabolism	ko00910	22	42	14	8
6-HAI vs. 3-DAI	Metabolism	Energy metabolism	Sulfur metabolism	ko00920	20	37	14	6
6-HAI vs. 3-DAI	Metabolism	Energy metabolism	Photosynthesis antenna proteins	ko00196	18	19	18	0
6-HAI vs. 3-DAI	Metabolism	Global and overview maps	Carbon metabolism	ko01200	146	245	116	30
6-HAI vs. 3-DAI	Metabolism	Global and overview maps	Biosynthesis of amino acids	ko01230	134	264	97	37
6-HAI vs. 3-DAI	Metabolism	Global and overview maps	Fatty acid metabolism	ko01212	38	76	32	6
6-HAI vs. 3-DAI	Metabolism	Global and overview maps	2 Oxocarboxylic acid metabolism	ko01210	23	65	12	11
6-HAI vs. 3-DAI	Metabolism	Global and overview maps	Degradation of aromatic compounds	ko01220	10	12	10	0
6-HAI vs. 3-DAI	Metabolism	Glycan biosynthesis and metabolism	N Glycan biosynthesis	ko00510	18	43	10	8
6-HAI vs. 3-DAI	Metabolism	Glycan biosynthesis and metabolism	Other glycan degradation	ko00511	14	21	13	1
6-HAI vs. 3-DAI	Metabolism	Glycan biosynthesis and metabolism	Glycosylphosphatidylinositol(GPI) anchor biosynthesis	ko00563	14	33	6	8
6-HAI vs. 3-DAI	Metabolism	Glycan biosynthesis and metabolism	Glycosaminoglycan degradation	ko00531	11	20	10	1
6-HAI vs. 3-DAI	Metabolism	Glycan biosynthesis and metabolism	Glycosphingolipid biosynthesis globo series	ko00603	6	9	4	2
6-HAI vs. 3-DAI	Metabolism	Glycan biosynthesis and metabolism	Glycosphingolipid biosynthesis ganglio series	ko00604	4	5	4	0
6-HAI vs. 3-DAI	Metabolism	Glycan biosynthesis and metabolism	Other types of O glycan biosynthesis	ko00514	2	8	1	1
6-HAI vs. 3-DAI	Metabolism	Lipid metabolism	Glycerophospholipid metabolism	ko00564	56	104	37	19
6-HAI vs. 3-DAI	Metabolism	Lipid metabolism	Glycerolipid metabolism	ko00561	41	67	26	15
6-HAI vs. 3-DAI	Metabolism	Lipid metabolism	alpha Linolenic acid metabolism	ko00592	37	75	27	10
6-HAI vs. 3-DAI	Metabolism	Lipid metabolism	Fatty acid degradation	ko00071	26	51	22	4
6-HAI vs. 3-DAI	Metabolism	Lipid metabolism	Linoleic acid metabolism	ko00591	22	30	16	6
6-HAI vs. 3-DAI	Metabolism	Lipid metabolism	Fatty acid biosynthesis	ko00061	21	45	20	1
6-HAI vs. 3-DAI	Metabolism	Lipid metabolism	Steroid biosynthesis	ko00100	19	31	18	1
6-HAI vs. 3-DAI	Metabolism	Lipid metabolism	Ether lipid metabolism	ko00565	18	29	15	3
6-HAI vs. 3-DAI	Metabolism	Lipid metabolism	Fatty acid elongation	ko00062	16	28	12	4
6-HAI vs. 3-DAI	Metabolism	Lipid metabolism	Biosynthesis of unsaturated fatty acids	ko01040	16	36	12	4
6-HAI vs. 3-DAI	Metabolism	Lipid metabolism	Cutin, suberine and wax biosynthesis	ko00073	15	29	8	7
6-HAI vs. 3-DAI	Metabolism	Lipid metabolism	Sphingolipid metabolism	ko00600	14	26	10	4
6-HAI vs. 3-DAI	Metabolism	Lipid metabolism	Arachidonic acid metabolism	ko00590	11	20	8	3
6-HAI vs. 3-DAI	Metabolism	Lipid metabolism	Synthesis and degradation of ketone bodies	ko00072	4	10	3	1
6-HAI vs. 3-DAI	Metabolism	Metabolism of cofactors and vitamins	Ubiquinone and other terpenoid quinone biosynthesis	ko00130	27	58	21	6
6-HAI vs. 3-DAI	Metabolism	Metabolism of cofactors and vitamins	Porphyrin and chlorophyll metabolism	ko00860	24	44	17	7
6-HAI vs. 3-DAI	Metabolism	Metabolism of cofactors and vitamins	Pantothenate and CoA biosynthesis	ko00770	18	38	8	10
6-HAI vs. 3-DAI	Metabolism	Metabolism of cofactors and vitamins	One carbon pool by folate	ko00670	16	24	12	4
6-HAI vs. 3-DAI	Metabolism	Metabolism of cofactors and vitamins	Folate biosynthesis	ko00790	15	27	10	5
6-HAI vs. 3-DAI	Metabolism	Metabolism of cofactors and vitamins	Nicotinate and nicotinamide metabolism	ko00760	12	19	8	4
6-HAI vs. 3-DAI	Metabolism	Metabolism of cofactors and vitamins	Biotin metabolism	ko00780	11	15	9	2
6-HAI vs. 3-DAI	Metabolism	Metabolism of cofactors and vitamins	Thiamine metabolism	ko00730	11	17	7	4
6-HAI vs. 3-DAI	Metabolism	Metabolism of cofactors and vitamins	Vitamin B6 metabolism	ko00750	8	14	5	3
6-HAI vs. 3-DAI	Metabolism	Metabolism of cofactors and vitamins	Riboflavin metabolism	ko00740	6	12	3	3
6-HAI vs. 3-DAI	Metabolism	Metabolism of cofactors and vitamins	Lipoic acid metabolism	ko00785	2	5	0	2
6-HAI vs. 3-DAI	Metabolism	Metabolism of other amino acids	Glutathione metabolism	ko00480	58	103	36	22
6-HAI vs. 3-DAI	Metabolism	Metabolism of other amino acids	Cyanoamino acid metabolism	ko00460	37	78	33	4
6-HAI vs. 3-DAI	Metabolism	Metabolism of other amino acids	beta Alanine metabolism	ko00410	29	58	18	11
6-HAI vs. 3-DAI	Metabolism	Metabolism of other amino acids	Taurine and hypotaurine metabolism	ko00430	10	19	4	6
6-HAI vs. 3-DAI	Metabolism	Metabolism of other amino acids	Selenocompound metabolism	ko00450	9	18	6	3
6-HAI vs. 3-DAI	Metabolism	Metabolism of terpenoids and polyketides	Terpenoid backbone biosynthesis	ko00900	39	58	27	12
6-HAI vs. 3-DAI	Metabolism	Metabolism of terpenoids and polyketides	Carotenoid biosynthesis	ko00906	23	42	16	7
6-HAI vs. 3-DAI	Metabolism	Metabolism of terpenoids and polyketides	Zeatin biosynthesis	ko00908	19	30	15	4
6-HAI vs. 3-DAI	Metabolism	Metabolism of terpenoids and polyketides	Diterpenoid biosynthesis	ko00904	15	33	6	9
6-HAI vs. 3-DAI	Metabolism	Metabolism of terpenoids and polyketides	Sesquiterpenoid and triterpenoid biosynthesis	ko00909	7	16	6	1
6-HAI vs. 3-DAI	Metabolism	Metabolism of terpenoids and polyketides	Monoterpenoid biosynthesis	ko00902	7	26	6	1
6-HAI vs. 3-DAI	Metabolism	Metabolism of terpenoids and polyketides	Brassinosteroid biosynthesis	ko00905	6	13	5	1
6-HAI vs. 3-DAI	Metabolism	Metabolism of terpenoids and polyketides	Limonene and pinene degradation	ko00903	2	2	1	1
6-HAI vs. 3-DAI	Metabolism	Nucleotide metabolism	Purine metabolism	ko00230	97	185	45	52
6-HAI vs. 3-DAI	Metabolism	Nucleotide metabolism	Pyrimidine metabolism	ko00240	70	142	34	36
6-HAI vs. 3-DAI	Organismal Systems	Environmental adaptation	Plant pathogen interaction	ko04626	86	168	60	26
6-HAI vs. 3-DAI	Organismal Systems	Environmental adaptation	Circadian rhythm plant	ko04712	26	51	14	12
3-DAI vs. 6-DAI	Cellular Processes	Transport and catabolism	Endocytosis	ko04144	13	162	5	8
3-DAI vs. 6-DAI	Cellular Processes	Transport and catabolism	Peroxisome	ko04146	10	87	6	4
3-DAI vs. 6-DAI	Cellular Processes	Transport and catabolism	Regulation of autophagy	ko04140	6	36	5	1
3-DAI vs. 6-DAI	Cellular Processes	Transport and catabolism	Phagosome	ko04145	6	91	2	4
3-DAI vs. 6-DAI	Environmental Information Processing	Membrane transport	ABC transporters	ko02010	7	39	6	1
3-DAI vs. 6-DAI	Environmental Information Processing	Signal transduction	Plant hormone signal transduction	ko04075	49	319	37	12
3-DAI vs. 6-DAI	Environmental Information Processing	Signal transduction	Phosphatidylinositol signaling system	ko04070	5	70	5	0
3-DAI vs. 6-DAI	Genetic Information Processing	Folding, sorting and degradation	Protein processing in endoplasmic reticulum	ko04141	27	232	14	13
3-DAI vs. 6-DAI	Genetic Information Processing	Folding, sorting and degradation	Ubiquitin mediated proteolysis	ko04120	7	122	2	5
3-DAI vs. 6-DAI	Genetic Information Processing	Folding, sorting and degradation	SNARE interactions in vesicular transport	ko04130	5	53	3	2
3-DAI vs. 6-DAI	Genetic Information Processing	Folding, sorting and degradation	RNA degradation	ko03018	4	110	0	4
3-DAI vs. 6-DAI	Genetic Information Processing	Folding, sorting and degradation	Protein export	ko03060	1	50	0	1
3-DAI vs. 6-DAI	Genetic Information Processing	Replication and repair	DNA replication	ko03030	16	51	0	16
3-DAI vs. 6-DAI	Genetic Information Processing	Replication and repair	Mismatch repair	ko03430	6	38	0	6
3-DAI vs. 6-DAI	Genetic Information Processing	Replication and repair	Homologous recombination	ko03440	6	53	0	6
3-DAI vs. 6-DAI	Genetic Information Processing	Replication and repair	Nucleotide excision repair	ko03420	6	65	0	6
3-DAI vs. 6-DAI	Genetic Information Processing	Replication and repair	Base excision repair	ko03410	4	43	1	3
3-DAI vs. 6-DAI	Genetic Information Processing	Transcription	Spliceosome	ko03040	6	195	3	3
3-DAI vs. 6-DAI	Genetic Information Processing	Transcription	RNA polymerase	ko03020	2	52	2	0
3-DAI vs. 6-DAI	Genetic Information Processing	Translation	Ribosome	ko03010	29	309	0	29
3-DAI vs. 6-DAI	Genetic Information Processing	Translation	Aminoacyl-tRNA biosynthesis	ko00970	12	61	2	10
3-DAI vs. 6-DAI	Genetic Information Processing	Translation	mRNA surveillance pathway	ko03015	10	132	4	6
3-DAI vs. 6-DAI	Genetic Information Processing	Translation	RNA transport	ko03013	9	174	3	6
3-DAI vs. 6-DAI	Genetic Information Processing	Translation	Ribosome biogenesis in eukaryotes	ko03008	2	97	0	2
3-DAI vs. 6-DAI	Metabolism	Amino acid metabolism	Phenylalanine metabolism	ko00360	34	145	30	4
3-DAI vs. 6-DAI	Metabolism	Amino acid metabolism	Cysteine and methionine metabolism	ko00270	17	98	9	8
3-DAI vs. 6-DAI	Metabolism	Amino acid metabolism	Glycine, serine and threonine metabolism	ko00260	12	72	7	5
3-DAI vs. 6-DAI	Metabolism	Amino acid metabolism	Arginine and proline metabolism	ko00330	10	92	4	6
3-DAI vs. 6-DAI	Metabolism	Amino acid metabolism	Alanine, aspartate and glutamate metabolism	ko00250	8	54	5	3
3-DAI vs. 6-DAI	Metabolism	Amino acid metabolism	Tyrosine metabolism	ko00350	6	48	5	1
3-DAI vs. 6-DAI	Metabolism	Amino acid metabolism	Valine, leucine and isoleucine biosynthesis	ko00290	5	23	4	1
3-DAI vs. 6-DAI	Metabolism	Amino acid metabolism	Valine, leucine and isoleucine degradation	ko00280	5	51	4	1
3-DAI vs. 6-DAI	Metabolism	Amino acid metabolism	Tryptophan metabolism	ko00380	4	31	2	2
3-DAI vs. 6-DAI	Metabolism	Amino acid metabolism	Phenylalanine, tyrosine and tryptophan biosynthesis	ko00400	4	58	3	1
3-DAI vs. 6-DAI	Metabolism	Amino acid metabolism	Lysine biosynthesis	ko00300	3	13	1	2
3-DAI vs. 6-DAI	Metabolism	Amino acid metabolism	Histidine metabolism	ko00340	3	29	2	1
3-DAI vs. 6-DAI	Metabolism	Amino acid metabolism	Lysine degradation	ko00310	2	32	1	1
3-DAI vs. 6-DAI	Metabolism	Biosynthesis of other secondary metabolites	Phenylpropanoid biosynthesis	ko00940	52	216	39	13
3-DAI vs. 6-DAI	Metabolism	Biosynthesis of other secondary metabolites	Flavonoid biosynthesis	ko00941	12	53	2	10
3-DAI vs. 6-DAI	Metabolism	Biosynthesis of other secondary metabolites	Tropane, piperidine and pyridine alkaloid biosynthesis	ko00960	10	47	7	3
3-DAI vs. 6-DAI	Metabolism	Biosynthesis of other secondary metabolites	Isoquinoline alkaloid biosynthesis	ko00950	5	24	4	1
3-DAI vs. 6-DAI	Metabolism	Biosynthesis of other secondary metabolites	Stilbenoid, diarylheptanoid and gingerol biosynthesis	ko00945	3	21	1	2
3-DAI vs. 6-DAI	Metabolism	Biosynthesis of other secondary metabolites	Flavone and flavonol biosynthesis	ko00944	1	4	0	1
3-DAI vs. 6-DAI	Metabolism	Biosynthesis of other secondary metabolites	Glucosinolate biosynthesis	ko00966	1	10	1	0
3-DAI vs. 6-DAI	Metabolism	Carbohydrate metabolism	Starch and sucrose metabolism	ko00500	51	260	31	20
3-DAI vs. 6-DAI	Metabolism	Carbohydrate metabolism	Amino sugar and nucleotide sugar metabolism	ko00520	26	149	16	10
3-DAI vs. 6-DAI	Metabolism	Carbohydrate metabolism	Pentose and glucuronate interconversions	ko00040	20	115	13	7
3-DAI vs. 6-DAI	Metabolism	Carbohydrate metabolism	Galactose metabolism	ko00052	17	66	12	5
3-DAI vs. 6-DAI	Metabolism	Carbohydrate metabolism	Glyoxylate and dicarboxylate metabolism	ko00630	14	57	11	3
3-DAI vs. 6-DAI	Metabolism	Carbohydrate metabolism	Glycolysis / Gluconeogenesis	ko00010	14	130	11	3
3-DAI vs. 6-DAI	Metabolism	Carbohydrate metabolism	Pyruvate metabolism	ko00620	12	92	7	5
3-DAI vs. 6-DAI	Metabolism	Carbohydrate metabolism	Citrate cycle (TCA cycle)	ko00020	8	51	5	3
3-DAI vs. 6-DAI	Metabolism	Carbohydrate metabolism	Ascorbate and aldarate metabolism	ko00053	7	42	4	3
3-DAI vs. 6-DAI	Metabolism	Carbohydrate metabolism	Pentose phosphate pathway	ko00030	7	61	4	3
3-DAI vs. 6-DAI	Metabolism	Carbohydrate metabolism	Inositol phosphate metabolism	ko00562	7	66	7	0
3-DAI vs. 6-DAI	Metabolism	Carbohydrate metabolism	Fructose and mannose metabolism	ko00051	4	55	3	1
3-DAI vs. 6-DAI	Metabolism	Carbohydrate metabolism	C5-Branched dibasic acid metabolism	ko00660	1	9	1	0
3-DAI vs. 6-DAI	Metabolism	Carbohydrate metabolism	Butanoate metabolism	ko00650	1	27	1	0
3-DAI vs. 6-DAI	Metabolism	Energy metabolism	Photosynthesis	ko00195	13	50	11	2
3-DAI vs. 6-DAI	Metabolism	Energy metabolism	Nitrogen metabolism	ko00910	12	42	10	2
3-DAI vs. 6-DAI	Metabolism	Energy metabolism	Carbon fixation in photosynthetic organisms	ko00710	10	70	8	2
3-DAI vs. 6-DAI	Metabolism	Energy metabolism	Sulfur metabolism	ko00920	9	37	6	3
3-DAI vs. 6-DAI	Metabolism	Energy metabolism	Photosynthesis - antenna proteins	ko00196	7	19	6	1
3-DAI vs. 6-DAI	Metabolism	Energy metabolism	Oxidative phosphorylation	ko00190	6	125	3	3
3-DAI vs. 6-DAI	Metabolism	Global and overview maps	Carbon metabolism	ko01200	30	245	20	10
3-DAI vs. 6-DAI	Metabolism	Global and overview maps	Biosynthesis of amino acids	ko01230	27	264	12	15
3-DAI vs. 6-DAI	Metabolism	Global and overview maps	2-Oxocarboxylic acid metabolism	ko01210	8	65	6	2
3-DAI vs. 6-DAI	Metabolism	Global and overview maps	Fatty acid metabolism	ko01212	5	76	2	3
3-DAI vs. 6-DAI	Metabolism	Global and overview maps	Degradation of aromatic compounds	ko01220	1	12	1	0
3-DAI vs. 6-DAI	Metabolism	Glycan biosynthesis and metabolism	Glycosaminoglycan degradation	ko00531	3	20	0	3
3-DAI vs. 6-DAI	Metabolism	Glycan biosynthesis and metabolism	Other glycan degradation	ko00511	3	21	1	2
3-DAI vs. 6-DAI	Metabolism	Glycan biosynthesis and metabolism	Glycosphingolipid biosynthesis - ganglio series	ko00604	1	5	0	1
3-DAI vs. 6-DAI	Metabolism	Glycan biosynthesis and metabolism	Glycosphingolipid biosynthesis - globo series	ko00603	1	9	0	1
3-DAI vs. 6-DAI	Metabolism	Lipid metabolism	Cutin, suberine and wax biosynthesis	ko00073	16	29	6	10
3-DAI vs. 6-DAI	Metabolism	Lipid metabolism	Glycerophospholipid metabolism	ko00564	16	104	6	10
3-DAI vs. 6-DAI	Metabolism	Lipid metabolism	alpha-Linolenic acid metabolism	ko00592	13	75	8	5
3-DAI vs. 6-DAI	Metabolism	Lipid metabolism	Glycerolipid metabolism	ko00561	11	67	4	7
3-DAI vs. 6-DAI	Metabolism	Lipid metabolism	Fatty acid elongation	ko00062	5	28	0	5
3-DAI vs. 6-DAI	Metabolism	Lipid metabolism	Ether lipid metabolism	ko00565	5	29	3	2
3-DAI vs. 6-DAI	Metabolism	Lipid metabolism	Fatty acid degradation	ko00071	5	51	4	1
3-DAI vs. 6-DAI	Metabolism	Lipid metabolism	Linoleic acid metabolism	ko00591	4	30	3	1
3-DAI vs. 6-DAI	Metabolism	Lipid metabolism	Steroid biosynthesis	ko00100	4	31	3	1
3-DAI vs. 6-DAI	Metabolism	Lipid metabolism	Fatty acid biosynthesis	ko00061	4	45	4	0
3-DAI vs. 6-DAI	Metabolism	Lipid metabolism	Arachidonic acid metabolism	ko00590	2	20	1	1
3-DAI vs. 6-DAI	Metabolism	Lipid metabolism	Biosynthesis of unsaturated fatty acids	ko01040	1	36	1	0
3-DAI vs. 6-DAI	Metabolism	Metabolism of cofactors and vitamins	Ubiquinone and other terpenoid-quinone biosynthesis	ko00130	8	58	7	1
3-DAI vs. 6-DAI	Metabolism	Metabolism of cofactors and vitamins	Porphyrin and chlorophyll metabolism	ko00860	7	44	1	6
3-DAI vs. 6-DAI	Metabolism	Metabolism of cofactors and vitamins	Nicotinate and nicotinamide metabolism	ko00760	4	19	2	2
3-DAI vs. 6-DAI	Metabolism	Metabolism of cofactors and vitamins	Folate biosynthesis	ko00790	4	27	2	2
3-DAI vs. 6-DAI	Metabolism	Metabolism of cofactors and vitamins	Pantothenate and CoA biosynthesis	ko00770	4	38	2	2
3-DAI vs. 6-DAI	Metabolism	Metabolism of cofactors and vitamins	Vitamin B6 metabolism	ko00750	3	14	1	2
3-DAI vs. 6-DAI	Metabolism	Metabolism of cofactors and vitamins	Biotin metabolism	ko00780	3	15	0	3
3-DAI vs. 6-DAI	Metabolism	Metabolism of cofactors and vitamins	Riboflavin metabolism	ko00740	2	12	1	1
3-DAI vs. 6-DAI	Metabolism	Metabolism of cofactors and vitamins	Thiamine metabolism	ko00730	2	17	0	2
3-DAI vs. 6-DAI	Metabolism	Metabolism of cofactors and vitamins	One carbon pool by folate	ko00670	1	24	0	1
3-DAI vs. 6-DAI	Metabolism	Metabolism of other amino acids	Glutathione metabolism	ko00480	21	103	10	11
3-DAI vs. 6-DAI	Metabolism	Metabolism of other amino acids	Cyanoamino acid metabolism	ko00460	10	78	7	3
3-DAI vs. 6-DAI	Metabolism	Metabolism of other amino acids	beta-Alanine metabolism	ko00410	8	58	5	3
3-DAI vs. 6-DAI	Metabolism	Metabolism of other amino acids	Selenocompound metabolism	ko00450	4	18	3	1
3-DAI vs. 6-DAI	Metabolism	Metabolism of other amino acids	Taurine and hypotaurine metabolism	ko00430	1	19	1	0
3-DAI vs. 6-DAI	Metabolism	Metabolism of terpenoids and polyketides	Zeatin biosynthesis	ko00908	12	30	5	7
3-DAI vs. 6-DAI	Metabolism	Metabolism of terpenoids and polyketides	Carotenoid biosynthesis	ko00906	7	42	3	4
3-DAI vs. 6-DAI	Metabolism	Metabolism of terpenoids and polyketides	Terpenoid backbone biosynthesis	ko00900	6	58	2	4
3-DAI vs. 6-DAI	Metabolism	Metabolism of terpenoids and polyketides	Monoterpenoid biosynthesis	ko00902	5	26	4	1
3-DAI vs. 6-DAI	Metabolism	Metabolism of terpenoids and polyketides	Diterpenoid biosynthesis	ko00904	5	33	1	4
3-DAI vs. 6-DAI	Metabolism	Metabolism of terpenoids and polyketides	Brassinosteroid biosynthesis	ko00905	4	13	3	1
3-DAI vs. 6-DAI	Metabolism	Metabolism of terpenoids and polyketides	Sesquiterpenoid and triterpenoid biosynthesis	ko00909	4	16	0	4
3-DAI vs. 6-DAI	Metabolism	Nucleotide metabolism	Purine metabolism	ko00230	25	185	7	18
3-DAI vs. 6-DAI	Metabolism	Nucleotide metabolism	Pyrimidine metabolism	ko00240	21	142	3	18
3-DAI vs. 6-DAI	Organismal Systems	Environmental adaptation	Plant-pathogen interaction	ko04626	23	168	17	6
3-DAI vs. 6-DAI	Organismal Systems	Environmental adaptation	Circadian rhythm - plant	ko04712	5	51	3	2

## Sheet: Table S5
Table S5 Identified metabolites of samples from mung bean post-germination seedling growth
Metabolic Pathway	RT（min）	Mean 6-HAI	Mean 3-DAI	Mean 6-DAI	6-HAI vs. 3-DAI					3-DAI vs. 6-DAI					6-HAI vs. 6-DAI
					VIP	︱p(corr)︱	T-testa	p-value	FC	VIP	︱p(corr)︱	T-testa	p-value	FC	VIP	︱p(corr)︱	T-testa	p-value	FC
Sugar metabolism
Ethanolamine	8.993	0.608573	0.913829	3.53428	0.53114	0.793161	**	0.00129622	1.50159	0.765778	0.954293	**	2.68591e-06	3.86755	0.738173	0.95986	**	8.88299e-07	5.80748
Glycerol	9.316	0.16938	0.0696351	0.843432	0.300347	-0.804092	**	0.00196178	0.411117	0.407255	0.93096	**	4.392e-05	12.1122	0.339651	0.892708	**	0.000153779	4.97952
Phosphate	10.742	9.79905	7.6804	95.7465	1.18728	-0.619288	*	0.0454967	0.783791	4.46277	0.981735	**	9.30871e-07	12.4663	3.99557	0.968473	**	1.19422e-06	9.77099
Fructose1	18.606	0.152541	6.69855	89.0332	2.63638	0.957358	**	8.61699e-06	43.9131	4.34292	0.983509	**	1.63333e-07	13.2914	4.10321	0.984038	**	7.34473e-08	583.668
Mannose	18.679	0.022522	0.0774363	0.672239	0.236439	0.918681	**	8.10585e-05	3.43824	0.366798	0.962736	**	9.11324e-07	8.68119	0.349079	0.967041	**	3.69626e-07	29.8481
Fructose2	18.783	0.088127	4.21216	56.6272	2.09723	0.959829	**	6.25615e-06	47.7965	3.46338	0.983429	**	1.92079e-07	13.4437	3.27107	0.983673	**	8.78798e-08	642.563
Galactose	18.846	0.257117	0.245385	1.38277	0.0418856	-0.186526		0.683522	0.954373	0.336677	0.495644		0.171476	5.63511	0.302545	0.462046		0.17569	5.378
Glucose 1	18.95	0.0829868	2.43702	79.0153	1.57077	0.947429	**	1.95684e-05	29.3663	4.21509	0.99543	**	1.06293e-08	32.423	3.88477	0.991722	**	7.74217e-09	952.144
Glucose2	19.2	0.0166561	0.423548	12.1125	0.658443	0.959445	**	6.71382e-06	25.4291	1.62672	0.977225	**	8.26356e-07	28.5978	1.50345	0.970977	**	5.95983e-07	727.215
myo-inositol	20.981	5.66731	8.17027	18.353	1.46561	0.738749	**	0.00451563	1.44165	1.5009	0.951254	**	6.8167e-06	2.24632	1.54122	0.967463	**	4.60602e-07	3.2384
Glucose-6-phosphate	27.574	0.0471891	0.286248	0.260612	0.514747	0.943521	**	6.95206e-08	6.06598	0.0491319	-0.354999		0.198867	0.910441	0.202354	0.984084	**	2.31539e-09	5.52271
Sucrose	30.761	31.1619	73.3704	103.463	6.4634	0.870968	**	0.000226375	2.35449	2.26599	0.705924	**	0.00788773	1.41015	3.66247	0.943317	**	1.35639e-06	3.32018
Maltose	31.865	0.0169229	0.0106672	0.184053	0.0445236	-0.201911		0.380134	0.630339	0.196023	0.938121	**	5.98527e-06	17.2541	0.173617	0.9318	**	1.3185e-05	10.8759
Thehalose	32.094	0.00555261	0.00481886	0.0522205	0.0125999	-0.291271		0.553381	0.867856	0.102389	0.903714	**	6.96614e-06	10.8367	0.0920004	0.913734	**	9.12419e-06	9.40469
Galactinol	34.344	4.81683	0.455135	0.0904664	2.15083	-0.967182	**	9.30412e-06	0.0944885	0.26774	-0.851645	**	0.000768786	0.198768	0.930733	-0.95892	**	4.1574e-06	0.0187813
Raffinose	37.416	3.54214	0.499125	0.124774	1.81314	-0.977759	**	2.12449e-06	0.14091	0.282892	-0.897638	**	4.97276e-05	0.249985	0.798873	-0.972198	**	6.44521e-07	0.0352254
TCA and other organic acids metabolism
Aminobutyric acid	7.618	0.0134726	0.0889938	0.108993	0.276284	0.898085	**	0.000107961	6.60555	0.0438092	0.336874		0.189593	1.22472	0.133853	0.939974	**	3.65448e-07	8.08997
Oxaloacetate	7.91	1.5162	1.40623	0.944336	0.149072	-0.113818		0.58033	0.927471	0.284852	-0.766027	**	0.00549468	0.671535	0.285074	-0.708314	**	0.00685971	0.62283
Oxalic acid	8.274	0.0344742	0.0150833	0.289323	0.137366	-0.82047	**	0.000377438	0.437525	0.241776	0.93734	**	5.68343e-05	19.1817	0.209893	0.91119	**	0.000106166	8.39246
Malonic acid	9.607	0.109648	0.289416	7.59359	0.41708	0.869184	**	0.000440943	2.6395	1.28105	0.976753	**	1.84937e-06	26.2376	1.17788	0.968853	**	1.46729e-06	69.2541
Glyceric acid	11.17	0.025031	0.0343884	0.325367	0.072568	0.471204		0.101632	1.37383	0.254734	0.954407	**	3.63992e-06	9.46154	0.235226	0.950432	**	2.67121e-06	12.9986
Succinate	11.857	0.811622	0.957459	2.01128	0.291929	0.494904		0.0872049	1.17969	0.478614	0.913685	**	2.1139e-05	2.10065	0.469193	0.936243	**	3.76465e-06	2.4781
Fumarate	12.034	0.121977	0.0644273	0.349865	0.244475	-0.929961	**	3.22828e-05	0.528192	0.257716	0.987348	**	4.22659e-09	5.43039	0.207672	0.970005	**	8.77285e-08	2.86829
Nicotinic acid	12.513	0.339976	0.327214	0.517978	0.0333815	-0.157318		0.812394	0.962463	0.196739	0.846673	**	0.000336271	1.58299	0.157724	0.68161	**	0.00836189	1.52357
Malate	14.315	10.9663	9.19918	37.9923	1.0016	-0.53288		0.0981989	0.838863	2.58681	0.986841	**	6.36734e-09	4.12997	2.26911	0.979453	**	2.08344e-08	3.46448
alpha-Aminoadipic acid	17.804	0.0233016	0.299981	0.665306	0.545183	0.94796	**	3.52268e-06	12.8738	0.281973	0.943498	**	1.97051e-05	2.21782	0.350137	0.989702	**	1.11774e-08	28.5519
Citrate	19.023	76.2353	52.8394	19.6276	0.889116	-0.919261	*	0.0170864	0.69311	2.71692	-0.958352	**	4.78371e-06	0.371457	0.492931	-0.965503	**	1.98053e-05	0.25746
Isocitrate	19.158	0.275642	0.213386	0.126484	0.204189	-0.668035	*	0.0437607	0.774142	0.137381	-0.932557	**	2.22054e-05	0.592746	0.159915	-0.910692	**	0.000144482	0.45887
Dehydroascorbic Acid	20.002	0.0236461	0.247922	0.174172	0.486771	0.942327	**	1.20461e-05	10.4847	0.101538	-0.625952	*	0.0424132	0.702529	0.166741	0.932716	**	2.11033e-06	7.36578
Gluconic acid1	20.054	0.61101	0.383214	1.04635	0.41102	-0.963953	**	0.00117301	0.627181	0.329675	0.961093	**	2.06595e-06	2.73046	0.27174	0.872978	**	0.000208871	1.7125
Gluconic acid2	20.054	0.276172	0.120715	0.607671	0.459943	-0.836886	**	1.17368e-06	0.4371	0.385774	0.964359	**	3.38726e-06	5.03395	0.238982	0.893178	**	0.000120739	2.20034
Palmitic acid	22.835	0.0510494	0.021403	0.0351302	0.171936	-0.816913	**	0.000176676	0.41926	0.0550466	0.952358	**	7.99299e-06	1.64137	0.046312	-0.650188	*	0.0123813	0.688159
Amino acid metabolism
Alanine	5.899	2.6525	6.84076	9.11932	2.08966	0.906316	**	2.62867e-05	2.57899	0.515402	0.520187		0.102615	1.33308	1.04341	0.871857	**	0.000265252	3.43801
Valine	8.514	0.367565	3.76798	24.5953	1.93122	0.97652	**	3.82891e-07	10.2512	2.1621	0.966045	**	2.04104e-06	6.52744	2.12987	0.971913	**	4.63463e-07	66.9141
Leucine	9.763	0.122989	2.10332	17.2199	1.47268	0.974286	**	4.68413e-07	17.1016	1.85194	0.978242	**	6.3708e-07	8.18702	1.79485	0.978784	**	1.8612e-07	140.011
Isoleucine	10.253	0.087536	1.70118	17.4509	1.32053	0.968173	**	2.0657e-06	19.434	1.88967	0.976547	**	6.92486e-07	10.2581	1.80679	0.976828	**	2.61167e-07	199.357
Glycine	10.451	0.783926	1.8697	4.71384	1.068	0.908673	**	1.71316e-05	2.38505	0.775756	0.904644	**	7.82163e-05	2.52117	0.849595	0.943946	**	3.48581e-06	6.01312
Proline	10.92	0.5612	2.92767	8.33823	1.6128	0.976628	**	2.83092e-07	5.2168	1.07116	0.9148	**	7.11972e-05	2.84808	1.19745	0.955148	**	2.49032e-06	14.8579
Serine	11.597	0.259851	4.64909	14.3632	2.18064	0.956307	**	1.61581e-06	17.8913	1.44985	0.922257	**	2.71032e-05	3.08947	1.62367	0.962705	**	5.73345e-07	55.2747
Threonine	11.94	0.0720713	0.958197	3.09544	0.9888	0.976299	**	1.56462e-07	13.2951	0.689051	0.95468	**	4.97175e-06	3.23049	0.755478	0.975311	**	1.36687e-07	42.9498
beta-Alanine	12.794	0.115425	0.245895	0.779916	0.367498	0.88553	**	3.81021e-05	2.13035	0.351904	0.994977	**	1.2256e-08	3.17174	0.357319	0.99012	**	1.24394e-09	6.75693
GABA	14.659	3.7879	2.3702	7.40096	0.935401	-0.59757		0.0680456	0.625728	1.02889	0.89078	**	9.79201e-05	3.12251	0.784169	0.851837	**	0.000186621	1.95384
Aspartic acid	14.836	0.469658	3.06242	10.2986	1.62922	0.887276	**	6.37643e-05	6.52054	1.23435	0.912066	**	9.55617e-05	3.3629	1.34232	0.951295	**	4.09498e-06	21.9279
Methionine	15.356	0.0161333	0.112143	1.22013	0.325101	0.972507	**	2.25679e-07	6.95105	0.497888	0.971179	**	2.74351e-06	10.8801	0.472783	0.967497	**	1.26221e-06	75.6283
Arginine	15.877	0.113051	0.375161	2.31206	0.520446	0.93121	**	4.13811e-05	3.31851	0.644518	0.931423	**	4.26773e-05	6.16284	0.629585	0.937898	**	1.36717e-05	20.4515
5-oxo-proline	16.356	1.4483	2.04716	5.91298	0.67476	0.627628	*	0.0173592	1.41349	0.913144	0.925591	**	3.21341e-05	2.88838	0.899917	0.937482	**	9.04749e-06	4.0827
Glutamic acid	16.408	1.6706	11.2359	7.86952	3.24384	0.955818	**	2.50572e-07	6.72569	0.782183	-0.793121	**	0.00338949	0.700389	1.08498	0.960325	**	4.40531e-08	4.71059
Phenylalanine	17.117	0.268164	1.04524	9.36966	0.912238	0.955923	**	4.55568e-06	3.89776	1.38348	0.986897	**	8.53741e-08	8.96412	1.31553	0.984961	**	3.3105e-08	34.94
Asparagine	17.71	0.248752	7.48084	77.103	2.69675	0.917438	**	0.000131	30.0735	3.97119	0.968018	**	7.74061e-07	10.3067	3.80127	0.973923	**	2.60173e-07	309.959
Ornithine	18.335	0.0832202	0.0954472	0.309292	0.0673357	0.354868		0.300601	1.14692	0.203237	0.860268	**	0.00113544	3.24045	0.191777	0.856747	**	0.000677237	3.71655
Glutamine	19.189	0.121735	0.874443	1.2805	0.900639	0.962173	**	2.67595e-06	7.18316	0.244775	0.62043	*	0.0297026	1.46436	0.458678	0.931581	**	8.4781e-06	10.5187
Lysine	19.7	0.197097	3.03135	13.8918	1.76151	0.972176	**	4.89828e-07	15.38	1.5714	0.984901	**	4.86146e-07	4.58269	1.61313	0.986543	**	3.86305e-08	70.4818
Tyrosine	21.137	0.0928024	0.604648	7.406	0.744158	0.963935	**	1.84767e-06	6.51543	1.24391	0.982709	**	4.49898e-07	12.2485	1.17326	0.978652	**	2.19585e-07	79.8039
Histidine	21.939	0.0534247	0.517827	5.21542	0.705178	0.959977	**	4.59789e-06	9.69266	1.02056	0.96467	**	5.78026e-06	10.0717	0.975822	0.962561	**	2.3745e-06	97.6219
Tryptophan	28.261	0.379752	0.540675	1.58717	0.348879	0.717483	*	0.0181607	1.42376	0.452422	0.844907	**	0.00086319	2.93554	0.449737	0.868341	**	0.000308527	4.17949
Others
Hydroxylamine	5.337	0.883316	0.280948	0.512998	0.752727	-0.867384	**	0.000888879	0.31806	0.229013	0.962639	**	9.96705e-07	1.82596	0.219619	-0.691922	*	0.017038	0.580764
Urea	10.961	0.00428354	0.0320824	0.568756	0.166941	0.900571	**	0.000146284	7.48969	0.348017	0.982333	**	1.17307e-06	17.728	0.324535	0.975369	**	7.16973e-07	132.777
Putrescine	16.69	0.0192542	0.842791	1.47529	0.948345	0.942302	**	6.69212e-07	43.7718	0.355482	0.885832	**	0.000514684	1.75048	0.52565	0.985608	**	5.11709e-08	76.6216
Allantoin	20.512	0.0144914	0.257034	5.20298	0.500291	0.933194	**	4.42769e-05	17.7371	1.05123	0.962187	**	3.08615e-06	20.2424	0.979324	0.958055	**	1.9579e-06	359.041
Adenosine	33.667	0.0110769	0.00254166	0.093214	0.094568	-0.911468		1.99417e-05	0.229455	0.141574	0.956632	**	7.22884e-06	36.6744	0.121404	0.936296	**	1.79677e-05	8.41514

## Sheet: Table S6
Table S6 DEGs involved in primary metabolism represented in Fig. 4
NO.	Enzyme	Gene ID	FPKM			6-HAI vs 3-DAI			3-DAI vs 6-DAI			6-HAI vs 6-DAI
			6-HAI	3-DAI	6-DAI	FDR	log2FC	regulated	FDR	log2FC	regulated	FDR	log2FC	regulated
1	alpha-galactosidase	LOC106759200	392.588	38.9361	26.9135	1.14977e-61	-3.51038	down	--	--	--	2.38077e-70	-3.99081	down
		LOC106762471	89.1718	23.2042	28.9934	2.47757e-42	-2.05399	down	--	--	--	2.66169e-26	-1.70323	down
		LOC106769890	0.0721618	7.17076	7.01909	4.52743e-52	7.07669	up	--	--	--	3.14738e-55	7.10929	up
2	sucrose synthase	LOC106762931	1.55084	2.89501	5.05714	--	--	--	--	--	--	4.25424e-13	1.6847	up
		LOC106768289	85.9289	375.417	209.548	9.79167e-15	2.04611	up	--	--	--	3.71234e-11	1.205	up
		LOC106774050	2.50367	5.58461	8.83958	4.96154e-05	1.07224	up	--	--	--	6.4877e-14	1.77425	up
		LOC106775028	0.566241	2.36092	3.41862	1.9595e-09	1.96746	up	--	--	--	3.26733e-18	2.54703	up
3	UGPase	LOC106762305	29.2172	16.4169	11.1458	--	--	--	--	--	--	7.34162e-20	-1.49252	down
		LOC106765159	44.3539	181.258	131.872	4.49057e-38	1.95717	up	--	--	--	1.05936e-20	1.51794	up
4	invertase	LOC106754306	0.169866	4.53399	5.18935	8.98261e-36	4.8171	up	--	--	--	7.15875e-15	5.04367	up
		LOC106760958	3.41337	2.80098	15.2508	--	--	--	7.07856e-06	2.46304	up	1.09783e-05	2.11448	up
		LOC106762541	2.10935	6.82382	2.68681	2.97215e-10	1.48367	up	3.2639e-11	-1.34919	down	--	--	--
		LOC106763119	0.114798	23.8108	38.0033	4.47388e-143	7.85096	up	--	--	--	1.78693e-188	8.57829	up
		LOC106763740	0.0217532	0.469663	3.14611	3.62287e-06	5.03044	up	1.97425e-05	2.85539	up	7.82873e-13	7.89463	up
		LOC106764018	0.03918	2.20291	7.05409	9.75828e-22	6.50646	up	2.11438e-15	1.72074	up	2.88346e-62	8.24007	up
		LOC106768621	5.17397	57.0393	49.7026	6.72126e-61	3.37008	up	--	--	--	2.43614e-62	3.19128	up
		LOC106773632	inf	2.88638	6.5069	1.1262e-29	Inf	up	1.66898e-08	1.21833	up	6.88927e-61	Inf	up
		LOC106774325	0.151784	0.456735	0.814438	--	--	--	--	--	--	4.87e-05	2.52064	up
		LOC106778032	1.50305	0.0971543	0.317826	6.09484e-14	-4.39408	down	--	--	--	2.27047e-07	-2.33044	down
5	amylase	LOC106759698	0.0201876	0.293393	0.698353	--	--	--	0.00953126	1.36111	up	9.69197e-10	5.8659	up
		LOC106769316	0.164618	0.523752	24.1851	0.00423913	1.7602	up	2.00084e-148	5.59499	up	2.14958e-150	7.3677	up
		LOC106774148	62.0238	2.85573	5.31555	3.76801e-120	-4.42108	down	--	--	--	6.27245e-91	-3.5121	down
		LOC106777133	1.26062	0.757993	6.40755	--	--	--	4.50426e-35	3.11875	up	1.32593e-19	2.36745	up
		Mungbean_newGene_1062	4.01223	0.20573	0.414253	3.58086e-08	-4.31183	down	--	--	--	2.87477e-07	-3.93156	down
6	statch phosphoylase	LOC106769260	1.50034	11.6318	2.22935	1.1001e-27	2.96501	up	5.53787e-12	-1.40713	down	1.56627e-05	1.56955	up
		LOC106770459	127.281	30.6611	18.3253	7.7366e-16	-2.13635	down	--	--	--	5.47605e-22	-2.8347	down
		LOC106775823	6.48498	8.94939	4.37356	--	--	--	1.05373e-09	-1.0173	down	--	--	--
		LOC106775971	16.3703	38.4405	25.0167	2.87027e-14	1.11897	up	--	--	--	--	--	--
7	phosphoglucomutase	LOC106766802	14.2213	123.14	86.2626	4.0302e-63	2.9709	up	--	--	--	1.56256e-50	2.48498	up
		LOC106771896	5.23331	20.4299	22.7966	4.64724e-25	1.83617	up	--	--	--	2.65574e-22	2.03568	up
8	fructokinase	LOC106762994	2.03006	10.3557	6.35709	7.81211e-19	2.21497	up	--	--	--	3.36154e-09	1.56511	up
		LOC106766229	0.522929	3.16352	2.76583	2.87212e-09	2.59653	up	--	--	--	2.14386e-08	2.44585	up
		LOC106771413	0.0702897	1.64164	1.37402	1.53305e-10	5.25443	up	--	--	--	9.75106e-10	5.04126	up
9	alpha-amylase	LOC106764654	11.0072	338.342	168.995	5.52817e-161	4.84794	up	--	--	--	4.78984e-58	3.89329	up
		LOC106772881	0.691459	964.776	378.625	7.14538e-298	10.4269	up	1.65613e-09	-1.318	down	2.84328e-50	9.121	up
10	hexokinase	LOC106755003	0.962781	2.79621	2.35989	8.16623e-06	1.4318	up	--	--	--	0.000126932	1.23385	up
		LOC106763797	0.0656793	0.245484	0.810418	--	--	--	0.000329629	1.77711	up	4.39026e-09	4.17798	up
		LOC106773066	4.87395	0.725266	0.817228	1.32183e-18	-2.87459	down	--	--	--	1.28133e-17	-2.65141	down
		LOC106775279	29.899	21.957	13.2756	--	--	--	--	--	--	4.09161e-15	-1.27125	down
		LOC106776918	63.9901	9.8077	18.1769	7.88059e-43	-2.50771	down	--	--	--	3.14712e-27	-1.75285	down
11	glucose-6-phosphate isomerase	LOC106762473	11.215	48.2489	40.8918	2.33709e-35	1.93532	up	--	--	--	8.1761e-26	1.72258	up
		LOC106762818	11.0007	38.4138	31.488	7.22574e-30	1.75265	up	--	--	--	8.10794e-20	1.48262	up
		LOC106765254	0.435854	8.98951	4.95627	3.74283e-48	4.422	up	--	--	--	3.77931e-27	3.58587	up
12	fructose-1,6-bisphosphatase	LOC106754509	0.199961	21.5135	23.8492	2.33065e-113	6.74607	up	--	--	--	5.24782e-31	6.94113	up
		LOC106772585	1.16579	16.9476	14.4111	1.27439e-44	3.74097	up	--	--	--	5.309e-40	3.53491	up
		LOC106772717	0.390505	12.8259	20.2935	1.02723e-49	5.07561	up	--	--	--	1.53093e-22	5.7623	up
		LOC106775484	1.17728	0.339314	4.74759	--	--	--	8.87477e-08	4.08051	up	0.00040518	1.95371	up
13	6-phosphofructokinase	LOC106762153	1.18606	10.1969	11.6572	1.06936e-31	2.96344	up	--	--	--	5.89449e-41	3.20422	up
		LOC106762554	2.37221	19.2371	13.2036	2.54082e-27	2.9551	up	--	--	--	2.80731e-32	2.45209	up
		LOC106765482	127.895	0.724007	0.887481	9.58486e-186	-7.56819	down	--	--	--	9.97374e-176	-7.25997	down
		LOC106766865	0.452396	1.61139	2.07629	2.37577e-05	1.80368	up	--	--	--	1.48191e-08	2.21267	up
		LOC106772371	0.598511	1.49907	2.16681	--	--	--	--	--	--	3.40426e-06	1.66311	up
		LOC106773835	60.3307	29.4038	35.2688	1.50127e-12	-1.03809	down	--	--	--	--	--	--
		LOC106780236	2.45068	8.22107	6.25856	1.70431e-12	1.61866	up	--	--	--	5.42569e-08	1.26676	up
14	fructose-bisphosphate aldolase	LOC106762005	2.94869	107.043	110.815	7.05434e-88	5.1943	up	--	--	--	2.64226e-26	5.23313	up
		LOC106771120	2.09943	6.26564	7.04422	3.12731e-05	1.68614	up	--	--	--	0.000752236	1.83612	up
		LOC106780539	4.54889	246.909	236.562	9.47643e-146	5.6334	up	--	--	--	3.31067e-26	5.58564	up
		LOC106757953	47.1921	2.3355	8.54406	3.48264e-104	-4.39384	down	6.56191e-15	1.89647	up	1.81926e-44	-2.48393	down
		LOC106772501	202.114	98.2996	88.9123	5.79493e-14	-1.12824	down	--	--	--	4.41152e-14	-1.2605	down
	glyceraldehyde-3-phosphate dehydrogenase	LOC106764017	0.818853	1.94714	2.8925	0.00412072	1.16045	up	--	--	--	5.82775e-07	1.77945	up
		LOC106768525	15.6663	46.9166	162.561	4.19199e-23	1.50731	up	1.64771e-15	1.81543	up	1.35229e-33	3.33395	up
		LOC106752704	169.225	636.637	441.744	3.34582e-25	1.80373	up	--	--	--	5.3339e-12	1.28655	up
		LOC106752764	59.7879	582.67	298.435	7.62847e-71	3.15616	up	--	--	--	6.42868e-36	2.20946	up
15	glycine hydroxymethyltransferase	LOC106757830	3.19708	62.6315	41.1447	6.07324e-128	4.48535	up	--	--	--	2.02887e-84	3.84692	up
		LOC106759307	6.83294	2.11186	1.87685	5.78932e-13	-1.73133	down	--	--	--	6.09683e-16	-1.91919	down
		LOC106759830	7.27266	2.71784	3.81343	9.84317e-12	-1.55178	down	--	--	--	1.36428e-06	-1.02328	down
		LOC106764877	2.82151	50.3448	26.2283	5.93543e-116	4.05067	up	--	--	--	1.87667e-62	3.15819	up
		LOC106778215	2.85518	54.8145	84.2555	7.7114e-123	4.19107	up	--	--	--	3.32733e-34	4.84638	up
		LOC106778304	40.9416	328.593	210.574	9.59941e-40	2.99434	up	--	--	--	3.97484e-42	2.33922	up
16	cysteine synthase	LOC106753766	1.60847	6.73776	0.598747	1.02879e-08	1.89084	up	5.81974e-16	-3.48608	down	0.000303184	-1.58396	down
		LOC106759445	6.93887	36.793	77.7069	1.36982e-07	2.34183	up	4.27854e-11	1.11321	up	5.5014e-87	3.46671	up
		LOC106764592	135.882	3.28626	3.69401	1.26716e-133	-4.95228	down	--	--	--	5.27069e-126	-4.80881	down
		LOC106768517	2.83639	58.0847	55.309	5.2509e-116	4.24064	up	--	--	--	6.33783e-106	4.19732	up
		LOC106772316	24.6944	75.6481	64.9023	1.35421e-25	1.57001	up	--	--	--	3.19087e-18	1.38745	up
		LOC106772637	0.473823	9.93342	1.58984	4.96922e-38	4.57332	up	3.63551e-26	-2.65047	down	0.000162451	1.93449	up
		LOC106775741	10.2508	41.584	65.0345	3.11592e-29	1.96027	up	--	--	--	2.28865e-52	2.63713	up
17	phosphoserine phosphatase	LOC106753457	3.63432	18.3172	14.0427	1.64736e-20	2.18291	up	--	--	--	5.79649e-15	1.85885	up
18	3-deoxy-7-phosphoheptulonate synthase	LOC106776084	105.638	69.0054	53.5492	--	--	--	--	--	--	3.67531e-10	-1.01876	down
		LOC106760869	0.966232	2.68721	4.25776	2.30967e-05	1.54452	up	--	--	--	8.34672e-12	2.19192	up
	3-dehydroquinate synthase	LOC106777516	15.8666	35.5528	28.2483	5.33525e-10	1.00371	up	--	--	--	--	--	--
	3-dehydroquinate dehydratase / shikimate dehydrogenase	LOC106774461	13.2814	10.3691	27.0216	--	--	--	1.97825e-20	1.4209	up	--	--	--
		LOC106765864	0.0954723	0.787528	5.28507	1.25738e-06	3.12502	up	5.55483e-08	2.81841	up	1.82295e-17	5.95789	up
		LOC106777815	1.72632	17.0869	13.7257	8.71027e-49	3.14811	up	--	--	--	2.55091e-39	2.8828	up
19	shikimate kinase	LOC106764630	3.60164	9.60813	5.17745	6.6765e-07	1.37119	up	--	--	--	--	--	--
		LOC106752735	0.813618	2.88699	1.33337	5.704e-05	1.7624	up	0.00305956	-1.10163	down	--	--	--
	3-phosphoshikimate 1-carboxyvinyltransferase	LOC106772109	11.5787	39.6276	35.418	9.45424e-27	1.66422	up	--	--	--	5.28809e-21	1.53346	up
	chorismate synthase	LOC106754741	37.7048	9.23959	14.8942	1.84507e-22	-2.11027	down	--	--	--	1.34915e-12	-1.4209	down
		LOC106772339	31.8113	69.0056	64.5294	8.30831e-13	1.05949	up	--	--	--	--	--	--
20	arogenate/prephenate dehydratase	LOC106758099	16.0304	37.3114	36.4374	1.26741e-12	1.36645	up	--	--	--	1.10328e-05	1.24127	up
		LOC106762515	1.07612	9.71083	9.08661	1.58241e-31	3.14366	up	--	--	--	3.67522e-31	3.06852	up
		LOC106767012	0.0693743	1.24923	1.53014	1.57944e-09	4.0831	up	--	--	--	3.60299e-12	4.41251	up
		LOC106777490	7.29532	18.7646	13.6341	5.76658e-12	1.43164	up	--	--	--	--	--	--
21	anthranilate synthase	LOC106772537	7.7702	30.2051	20.9639	1.15156e-29	1.8456	up	--	--	--	6.17121e-15	1.34677	up
	anthranilate phosphoribosyltransferase	LOC106761041	6.66467	16.1215	12.2865	1.79877e-09	1.18848	up	--	--	--	--	--	--
	phosphoribosylanthranilate isomerase	LOC106757179	1.50695	5.83514	4.05147	4.3037e-08	1.89857	up	--	--	--	0.000118672	1.40249	up
	tryptophan synthase	LOC106764243	31.6631	7.69302	9.82507	6.51488e-24	-2.18217	down	--	--	--	3.03108e-18	-1.79771	down
		LOC106757991	3.08485	7.46458	6.41866	1.18319e-05	1.24292	up	--	--	--	0.000161028	1.06743	up
		LOC106774531	0.66284	7.17594	5.56451	2.94044e-29	3.41407	up	--	--	--	6.10644e-23	3.06556	up
22	arogenate dehydrogenase	LOC106756143	2.98433	78.4537	42.4667	1.55904e-116	4.67014	up	--	--	--	2.41083e-45	3.80535	up
		LOC106765463	10.2767	5.18659	4.83361	6.14834e-08	-1.09733	down	--	--	--	1.54275e-09	-1.19925	down
23	pyruvate kinase	LOC106768737	36.6064	82.2042	60.9091	1.26118e-13	1.08804	up	--	--	--	--	--	--
		LOC106772347	66.7238	37.8267	19.8544	--	--	--	--	--	--	1.68291e-31	-1.88386	down
		LOC106772826	156.27	80.7491	69.5819	--	--	--	--	--	--	0.000655847	-1.19115	down
		LOC106772700	0.323778	33.8735	9.06922	1.10267e-170	6.65579	up	3.16438e-39	-1.88105	down	6.20616e-61	4.78621	up
		LOC106772260	5.41414	43.6345	27.7119	2.04389e-63	2.85781	up	--	--	--	3.66808e-35	2.23341	up
		LOC106772676	5.79684	12.1771	15.2015	--	--	--	--	--	--	9.33274e-13	1.30893	up
24	glutamate--glyoxylate aminotransferase	LOC106777621	3.9818	59.876	118.749	1.03928e-106	3.8098	up	--	--	--	1.10091e-57	4.79677	up
25	2-isopropylmalate synthase	LOC106772130	12.228	27.8116	66.7637	1.08498e-12	1.1119	up	1.68852e-16	1.26183	up	4.4457e-37	2.38561	up
	3-isopropylmalate/(R)-2-methylmalate dehydratase	LOC106771070	0.137247	0.178422	0.945749	--	--	--	0.000125124	2.57023	up	3.98024e-05	2.82645	up
	3-isopropylmalate dehydrogenase	LOC106759681	13.1084	38.8201	34.4355	2.19811e-19	1.49753	up	--	--	--	1.43965e-14	1.32465	up
	amino acid aminotransferase	LOC106777955	226.734	50.6214	67.6007	1.27724e-44	-2.1483	down	--	--	--	7.93911e-24	-1.69852	down
		LOC106760801	65.6251	102.371	336.643	--	--	--	7.96453e-22	1.72426	up	7.84616e-33	2.29706	up
		LOC106769117	0.771844	1.39592	3.83237	--	--	--	0.00325601	1.48476	up	9.15273e-06	2.26923	up
26	amino acid aminotransferase	LOC106777955	226.734	50.6214	67.6007	1.27724e-44	-2.1483	down	--	--	--	7.93911e-24	-1.69852	down
		LOC106760801	65.6251	102.371	336.643	--	--	--	7.96453e-22	1.72426	up	7.84616e-33	2.29706	up
		LOC106769117	0.771844	1.39592	3.83237	--	--	--	0.00325601	1.48476	up	9.15273e-06	2.26923	up
27	pyruvate dehydrogenase	LOC106760161	1.76394	7.42083	6.2302	9.33391e-14	1.93053	up	--	--	--	3.7648e-11	1.71153	up
		LOC106762808	19.3644	70.1014	51.0861	1.33846e-31	1.76324	up	--	--	--	1.90461e-16	1.31583	up
		LOC106768556	4.98502	31.3706	28.1438	8.6748e-45	2.56505	up	--	--	--	3.7803e-38	2.41869	up
		LOC106775994	23.0984	76.4828	53.2075	1.1881e-22	1.60794	up	--	--	--	3.68281e-12	1.10612	up
	pyruvate decarboxylase	LOC106753391	286.436	33.2363	37.6467	7.93313e-18	-3.1507	down	--	--	--	4.60878e-17	-2.97154	down
28	citrate synthase	LOC106775994	23.0984	76.4828	53.2075	1.1881e-22	1.60794	up	--	--	--	3.68281e-12	1.10612	up
29	succinate dehydrogenase	LOC106762873	293.685	163.037	126.948	--	--	--	--	--	--	8.1838e-13	-1.2129	down
		LOC106765582	5.08682	4.40509	1.71414	--	--	--	4.36306e-09	-1.3413	down	1.54735e-11	-1.62586	down
		LOC106777639	25.6965	93.6147	70.6118	4.41019e-33	1.7997	up	--	--	--	1.02319e-18	1.42713	up
30	fumarate hydratase	LOC106771344	inf	inf	0.638361	--	--	--	1.62384e-09	Inf	up	7.34254e-09	Inf	up
		LOC106772793	0.698574	34.2335	26.8336	2.10352e-131	5.59716	up	--	--	--	7.59232e-108	5.26698	up
31	malate dehydrogenase	LOC106756295	78.8516	390.598	202.428	5.49184e-34	2.15507	up	--	--	--	3.55657e-13	1.22359	up
		LOC106772259	57.8437	588.798	382.141	3.79105e-66	3.18592	up	--	--	--	3.48328e-47	2.59236	up
32	glutamate synthase	LOC106775673	0.489538	4.95243	4.47304	4.17347e-57	3.29504	up	--	--	--	7.64137e-41	3.18737	up
33	glutamine synthetase	LOC106764801	18.1377	117.508	33.7542	6.37277e-53	2.67438	up	1.33245e-29	-1.77931	down	--	--	--
		LOC106756019	352.768	67.5025	18.1499	4.04383e-16	-2.43952	down	6.05072e-40	-1.85841	down	2.41064e-31	-4.28718	down
		LOC106757638	3231.87	651.349	502.766	8.18166e-20	-2.3234	down	--	--	--	1.40855e-21	-2.67721	down
		LOC106763809	96.7186	2.08204	3.56022	1.31436e-88	-5.71631	down	--	--	--	1.84001e-72	-4.84883	down
		LOC106775732	0.97253	119.191	127.743	4.31258e-246	6.85974	up	--	--	--	1.49073e-21	7.00377	up
34	delta-1-pyrroline-5-carboxylate synthetase	LOC106757860	0.505032	3.09185	4.50277	1.09039e-13	2.50939	up	--	--	--	9.28317e-25	3.09815	up
		LOC106774140	0.892052	3.97967	3.9828	1.15124e-12	2.02706	up	--	--	--	1.20101e-11	2.07925	up
	pyrroline-5-carboxylate reductase	LOC106752544	5.34952	11.1224	11.4917	2.85102e-09	1.56005	up	--	--	--	1.54418e-10	1.61821	up
35	argininosuccinate synthase	LOC106769010	1.83199	34.0692	25.0956	3.12003e-93	4.01847	up	--	--	--	9.71667e-69	3.60089	up
	argininosuccinate lyase	LOC106759828	7.79293	16.9545	10.4948	4.84747e-09	1.07544	up	--	--	--	--	--	--
36	bifunctional aspartokinase / homoserine dehydrogenase	LOC106773079	3.20982	11.6708	12.4893	7.06811e-17	1.71495	up	--	--	--	3.0096e-20	1.84743	up
		LOC106778250	0.370446	1.63572	1.29382	4.34868e-07	2.06995	up	--	--	--	0.000316419	1.60103	up
	aspartate-semialdehyde dehydrogenase	LOC106763748	3.03368	33.5821	15.865	1.01232e-66	3.4347	up	4.72849e-13	-1.09476	down	2.59819e-26	2.35206	up
37	aspartate aminotransferase	LOC106764754	8.30066	62.5591	32.7384	3.72534e-67	2.78984	up	--	--	--	2.77945e-28	1.8971	up
		LOC106754931	5.15287	0.919092	0.732739	0.000277353	-2.62378	down	--	--	--	7.95472e-05	-2.93514	down
		LOC106776015	3.37866	24.8781	27.3058	5.74575e-46	2.83499	up	--	--	--	1.10102e-51	2.99342	up
38	threonine synthase	LOC106769504	277.425	41.287	46.51	1.00529e-36	-2.70696	down	--	--	--	1.20836e-33	-2.56268	down
		LOC106762734	26.8993	39.995	18.1526	--	--	--	9.69946e-09	-1.1626	down	--	--	--
39	threonine dehydratase	LOC106772804	76.1503	17.7389	16.7567	1.30904e-27	-2.20818	down	--	--	--	2.78049e-26	-2.26	down
	acetolactate synthase	LOC106776087	159.015	41.0447	44.6157	3.23084e-41	-2.07714	down	--	--	--	5.11748e-30	-1.95547	down
		Mungbean_newGene_500	0.0648547	0.267474	1.07625	--	--	--	--	--	--	0.000225397	4.20628	up
	ketol-acid reductoisomerase	LOC106778599	487.139	141.951	162.012	2.44689e-26	-1.89016	down	--	--	--	1.20249e-16	-1.68058	down
		LOC106780638	7.49898	62.6877	69.8459	8.37507e-76	2.9385	up	--	--	--	1.38408e-74	3.11474	up
	dihydroxy-acid dehydratase	LOC106776052	1.49435	40.0676	18.584	1.5702e-130	4.67349	up	1.61628e-15	-1.09548	down	5.10113e-65	3.58913	up
	branched-chain amino acid aminotransferase	LOC106777955	226.734	50.6214	67.6007	1.27724e-44	-2.1483	down	--	--	--	7.93911e-24	-1.69852	down
		LOC106760801	65.6251	102.371	336.643	--	--	--	7.96453e-22	1.72426	up	7.84616e-33	2.29706	up
		LOC106769117	0.771844	1.39592	3.83237	--	--	--	0.00325601	1.48476	up	9.15273e-06	2.26923	up
40	cystathionine gamma-synthase	LOC106759378	227.999	126.308	87.9293	--	--	--	--	--	--	2.64265e-16	-1.43721	down
		LOC106767457	23.599	3.17049	3.16946	8.14118e-44	-2.95482	down	--	--	--	2.47592e-44	-2.9565	down
	cystathionine beta-lyase	LOC106752579	5.09972	16.8122	15.0024	1.28563e-18	1.81254	up	--	--	--	1.67512e-15	1.64927	up
	5-methyltetrahydropteroyltriglutamate--homocysteine methyltransferase	LOC106753903	91.6503	812.481	507.267	3.49585e-51	3.05935	up	--	--	--	4.5641e-30	2.38675	up
	homocysteine S-methyltransferase	LOC106769688	51.2851	4.83627	23.6355	2.70142e-79	-3.54828	down	2.27943e-32	2.32675	up	2.13115e-13	-1.20894	down
		LOC106757067	14.8212	7.8998	5.21648	0.000776796	-1.01355	down	--	--	--	3.20454e-06	-1.5623	down
41	bifunctional aspartokinase / homoserine dehydrogenase 1	LOC106773079	3.20982	11.6708	12.4893	7.06811e-17	1.71495	up	--	--	--	3.0096e-20	1.84743	up
		LOC106778250	0.370446	1.63572	1.29382	4.34868e-07	2.06995	up	--	--	--	0.000316419	1.60103	up
	aspartate-semialdehyde dehydrogenase	LOC106763748	3.03368	33.5821	15.865	1.01232e-66	3.4347	up	4.72849e-13	-1.09476	down	2.59819e-26	2.35206	up
	4-hydroxy-tetrahydrodipicolinate synthase	LOC106767755	inf	0.607814	1.18992	--	--	--	--	--	--	5.52734e-09	Inf	up
	4-hydroxy-tetrahydrodipicolinate reductase	LOC106758627	9.88399	18.2358	8.86703	--	--	--	9.22154e-09	-1.02102	down	--	--	--
	LL-diaminopimelate aminotransferase	LOC106769459	3.33694	57.967	32.5508	5.3864e-108	3.99577	up	--	--	--	2.2976e-61	3.20182	up
		LOC106775574	0.178581	0.89956	2.4067	--	--	--	0.00011953	1.45558	up	2.22256e-12	3.75197	up
	diaminopimelate epimerase	LOC106757894	107.627	70.3128	54.1624	--	--	--	--	--	--	2.98693e-13	-1.18056	down
42	myo-inositol-1-phosphate synthase	LOC106756596	55.4093	15.4761	18.6792	1.49899e-15	-1.96268	down	--	--	--	8.44723e-13	-1.65798	down
	inositol-phosphate phosphatase	LOC106774484	3.71514	23.7688	26.5781	9.33667e-32	2.6316	up	--	--	--	1.48237e-39	2.83759	up
43	inositol oxygenase	LOC106767260	0.226343	8.79109	61.2025	1.95749e-13	5.36214	up	1.44439e-06	2.82455	up	1.43533e-22	8.19999	up
		LOC106773568	24.2895	13.1823	30.6859	--	--	--	1.02888e-05	1.24878	up	--	--	--
44	histidinol-phosphate aminotransferase	LOC106773466	3.95535	9.56082	6.64897	0.00772331	1.23486	up	--	--	--	--	--	--
		Mungbean_newGene_3243	2.59194	5.88518	4.58678	0.00483271	1.1726	up	--	--	--	--	--	--
	histidinol dehydrogenase	LOC106752873	13.8159	6.2978	4.38044	0.000697293	-1.31778	down	--	--	--	2.95079e-05	-1.77832	down
45	asparagine synthase	LOC106756016	8.38159	19.6004	23.8863	2.10301e-10	1.09629	up	--	--	--	1.31143e-16	1.41996	up
		LOC106764888	0.257092	205.323	175.891	0	9.66192	up	--	--	--	3.54726e-270	9.46997	up
		LOC106775764	437.538	1216.91	621.85	1.48498e-10	1.36385	up	--	--	--	--	--	--
46	isocitrate dehydrogenase	LOC106774537	33.1997	16.1038	12.5933	6.52861e-15	-1.20438	down	--	--	--	3.60496e-20	-1.50344	down
		LOC106760787	5.81765	18.089	13.054	2.91645e-16	1.54362	up	--	--	--	1.38776e-08	1.12144	up

## Sheet: Table S8
Table S8 DEGs involved in plant hormone metabolism and signal transduction represented in Fig. 5
Phytohormone	Category	Enzyme	Gene ID	FPKM			6-HAI vs 3-DAI			3-DAI vs 6-DAI			6-HAI vs 6-DAI
				6-HAI	3-DAI	6-DAI	FDR	log2FC	regulated	FDR	log2FC	regulated	FDR	log2FC	regulated
Abscisic acid (ABA)	metabolism	9-cis-epoxycarotenoid dioxygenase (NECD)	LOC106759781	4.1054	2.38313	6.5428	0.000288611	-1.18435	down	--	--	--	--	--	--
			LOC106777861	142.254	114.465	53.8791	--	--	--	6.37929e-10	-1.12118	down	1.01804e-24	-1.76797	down
		xanthoxin dehydrogenase (ABA2)	LOC106761417	0.116037	2.7606	2.57077	2.22661e-13	4.86412	up	--	--	--	2.70106e-13	4.79481	up
			LOC106760860	0.246218	9.45533	10.1031	1.00723e-36	5.40442	up	--	--	--	1.13188e-42	5.54539	up
		abscisic-aldehyde oxidase (AAO3)	LOC106764609	0.113035	1.84316	4.64016	1.10065e-13	4.05132	up	--	--	--	1.92144e-11	5.40189	up
			LOC106764610	0.13299	1.06649	1.48342	3.16237e-12	2.93174	up	--	--	--	6.23852e-17	3.47968	up
		(+)-abscisic acid 8'-hydroxylase (CYP707A)	LOC106764057	0	0.100519	1.3408	--	--	--	1.69318e-07	4.15742	up	3.52304e-11	Inf	up
			LOC106755472	0.0290256	1.77453	0.347016	1.52457e-15	6.82946	up	3.3858e-08	-2.44045	down	--	--	--
			LOC106765605	0.0719339	3.28067	1.8619	5.34671e-26	6.28981	up	--	--	--	9.12947e-17	5.51349	up
	signal transduction	abscisic acid receptor PYR/PYL family (PYR/PYL)	LOC106761693	0.679427	0.159878	1.73394	--	--	--	3.48688e-06	3.80932	up	--	--	--
			LOC106764419	0.958576	3.15547	0.954676	0.000217109	1.68913	up	1.86442e-05	-1.75496	down	--	--	--
			LOC106755722	4.11258	16.4113	10.3321	5.23624e-05	2.15828	up	--	--	--	1.97814e-05	1.42626	up
			LOC106776425	22.4075	165.586	209.259	1.05039e-19	2.95616	up	--	--	--	6.62893e-33	3.23111	up
			LOC106758610	39.6289	88.9145	54.3975	2.75897e-11	1.06178	up	--	--	--	--	--	--
			LOC106765264	44.6928	6.55309	5.63644	1.25393e-50	-2.72977	down	--	--	--	1.60915e-53	-2.89427	down
			LOC106764063	45.6472	14.1051	13.1133	2.24928e-06	-1.64604	down	--	--	--	8.06304e-08	-1.80597	down
			LOC106767322	306.516	97.8466	33.4067	2.06716e-15	-1.54333	down	1.69906e-25	-1.63541	down	3.23395e-38	-3.16792	down
			LOC106774020	592.982	75.2699	71.0028	4.91833e-76	-3.21351	down	--	--	--	4.77972e-62	-3.24733	down
		protein phosphatase 2C (PP2C)	LOC106762131	1.42524	3.51706	3.24922	3.5251e-05	1.23532	up	--	--	--	2.47675e-07	1.45792	up
			LOC106765576	2.56272	6.03022	6.01369	8.91593e-08	1.49734	up	--	--	--	0.0001348	1.45828	up
			LOC106768242	6.04646	8.40879	13.8314	--	--	--	--	--	--	7.90812e-12	1.25039	up
			LOC106763169	112.085	5.69387	10.6803	1.19062e-49	-4.23618	down	--	--	--	7.60832e-35	-3.30212	down
			LOC106757826	1006.12	35.1462	43.1283	6.85594e-90	-4.66528	down	--	--	--	2.12721e-80	-4.4519	down
		serine/threonine-protein kinase (SnRK2)	LOC106776895	0	16.2596	7.83478	4.70186e-86	Inf	up	3.10545e-09	-1.08767	down	1.16046e-50	Inf	up
			LOC106778802	0.13102	0.781406	1.93696	0.0001444	2.69608	up	0.000372902	1.3987	up	2.0334e-12	4.10658	up
			LOC106769280	5.46373	58.0165	42.3828	1.56931e-82	3.29603	up	--	--	--	8.9509e-58	2.88172	up
			LOC106766756	8.13256	0.530661	1.66212	3.75169e-38	-4.15665	down	4.03151e-05	1.72884	up	2.44058e-20	-2.41951	down
			LOC106752771	14.6588	26.3502	35.8735	--	--	--	--	--	--	1.01899e-14	1.29996	up
			LOC106768742	22.2078	52.4049	42.0945	1.02975e-13	1.12225	up	--	--	--	--	--	--
			LOC106776088	89.7334	19.8918	17.3163	6.55933e-53	-2.3376	down	--	--	--	2.24741e-52	-2.51329	down
		ABA responsive element binding factor (ABF)	LOC106769302	3.71264	3.84427	9.42872	--	--	--	2.78174e-10	1.37836	up	1.89914e-10	1.48018	up
			LOC106762293	7.17502	29.2315	23.7877	3.78959e-36	2.11295	up	--	--	--	2.35063e-25	1.82532	up
			LOC106771598	18.6953	0.203797	0.246686	5.1286e-105	-6.60891	down	--	--	--	4.67646e-103	-6.26907	down
			LOC106758300	20.7477	1.16456	3.31232	4.56106e-57	-4.11094	down	--	--	--	2.76924e-33	-2.63553	down
			LOC106772444	56.8276	20.1186	13.7375	2.68826e-29	-1.6952	down	--	--	--	1.22286e-41	-2.21287	down
			LOC106752792	74.7264	12.5657	10.877	8.48197e-60	-2.57147	down	--	--	--	2.02966e-59	-2.73144	down
			LOC106757375	476.139	1.80974	1.35227	4.27822e-147	-8.0115	down	--	--	--	1.17586e-151	-8.40653	down
Gibberellin A (GA3)	metabolism	ent-copalyl diphosphate synthase (CPS)	LOC106757084	5.10278	3.24132	1.45595	--	--	--	5.44532e-06	-1.12548	down	7.21645e-15	-1.87199	down
		ent-kaurene synthase (KS)	LOC106760976	3.99389	1.96715	2.37341	6.49282e-06	-1.16473	down	--	--	--	--	--	--
			Mungbean_newGene_3973	7.15841	0.949156	1.67794	1.98572e-06	-3.01649	down	--	--	--	0.00015209	-2.17847	down
			Mungbean_newGene_3972	21.8514	3.41537	4.37111	1.74697e-28	-2.40795	down	--	--	--	4.21433e-22	-2.05652	down
		ent-kaurene oxidase (KO)	LOC106762922	88.4106	45.6715	32.8372	1.9702e-12	-1.03308	down	--	--	--	8.50692e-20	-1.46662	down
		ent-kaurenoic acid hydroxylase (KAO)	LOC106774855	6.56092	0.62563	0.300292	1.61221e-26	-3.52355	down	--	--	--	8.68668e-37	-4.61494	down
		gibberellin 20-oxidase (GA20ox)	LOC106771067	0.880561	11.0658	11.5992	1.46072e-32	3.68372	up	--	--	--	3.61879e-35	3.7673	up
			LOC106765230	1.22876	3.66265	1.24707	3.20376e-05	1.44651	up	9.85383e-07	-1.53828	down	--	--	--
		gibberellin 3-beta-dioxygenase (GA3diox)	LOC106760989	2.8794	19.0184	7.74931	1.11502e-18	2.70033	up	1.26282e-08	-1.30676	down	1.16397e-07	1.4052	up
			LOC106763690	5.58526	0.0988336	0.689157	4.31976e-25	-6.81335	down	--	--	--	4.97438e-14	-3.15856	down
			LOC106761804	67.2538	0.59984	0.38351	4.61431e-65	-6.94394	down	--	--	--	2.03663e-69	-7.55869	down
	signal transduction	gibberellin receptor GID1	LOC106772723	5.90123	18.2849	20.5527	1.85372e-15	1.43754	up	--	--	--	1.08589e-19	1.63271	up
			LOC106772549	181.983	28.9854	32.1916	1.28217e-26	-2.84399	down	--	--	--	1.16682e-23	-2.66054	down
		DELLA protein	LOC106754827	0.893837	14.038	18.2152	7.70196e-61	4.04249	up	--	--	--	4.04412e-79	4.39747	up
			LOC106762936	0.918688	2.66315	2.66219	3.67371e-07	1.56384	up	--	--	--	1.52746e-07	1.56614	up
			LOC106766362	12.1886	0.171873	0.0726265	3.34866e-56	-6.29979	down	--	--	--	7.08382e-62	-7.87495	down
			LOC106757726	108.083	230.046	174.738	1.25679e-12	1.13264	up	--	--	--	--	--	--
		phytochrome-interacting factor 3 (TF)	LOC106756809	1.2338	8.24042	6.77684	1.7472e-25	2.6145	up	--	--	--	3.75908e-21	2.37128	up
			LOC106757404	4.43638	0.680298	2.85667	1.47519e-16	-2.72396	down	2.03116e-09	1.97727	up	--	--	--
			LOC106772189	5.91421	23.162	24.6166	2.92991e-31	1.84507	up	--	--	--	1.24463e-32	1.96391	up
		phytochrome-interacting factor 4 (TF)	LOC106763151	0.125872	2.59732	5.98912	9.93711e-20	4.57424	up	3.39303e-08	1.2289	up	7.01859e-47	5.81728	up
			LOC106778791	0.316189	6.21281	8.62768	5.92025e-39	4.26505	up	--	--	--	1.44336e-31	4.78964	up
Jasmonic acid (JA)	metabolism	phospholipase A2 (TGL4)	LOC106764316	1.69731	31.1097	23.1118	6.18075e-44	4.04736	up	--	--	--	7.28707e-32	3.65401	up
			LOC106772743	1.98104	7.71426	8.08407	2.3105e-17	1.76441	up	--	--	--	2.47664e-20	1.87525	up
			LOC106752571	2.92367	12.9439	30.716	9.85807e-27	1.94287	up	9.59178e-10	1.28734	up	8.42356e-30	3.24304	up
		lipoxygenase (LOX2S)	LOC106776123	0	0.7097	1.05603	1.88646e-13	Inf	up	--	--	--	1.45136e-14	Inf	up
			LOC106773843	0.160263	0.472685	0.623129	0.00901657	1.58036	up	--	--	--	0.000245448	2.03079	up
			LOC106756179	0.171627	48.439	111.304	1.45651e-166	8.33522	up	--	--	--	8.66622e-27	9.53364	up
			LOC106760016	0.555466	1.79921	2.13118	--	--	--	--	--	--	8.45269e-07	1.96858	up
			LOC106766401	1.14284	0.494007	0.690762	0.00292722	-1.29342	down	--	--	--	--	--	--
			LOC106768893	3.55456	12.6024	8.66168	1.16909e-21	1.76915	up	--	--	--	1.22056e-10	1.25029	up
		hydroperoxide dehydratase (AOS)	LOC106776619	0.0885467	2.62091	4.86137	1.39903e-08	5.68303	up	--	--	--	1.49859e-14	6.63202	up
			LOC106760472	1.08835	17.4999	57.0861	1.31693e-48	4.05925	up	9.9108e-12	1.68608	up	9.22156e-50	5.75806	up
			LOC106778055	1.89803	1.99329	4.85598	--	--	--	4.18598e-06	1.2622	up	2.17321e-06	1.41793	up
			LOC106756545	15.1577	55.5927	62.8883	1.70689e-07	1.88365	up	--	--	--	9.21709e-16	2.04136	up
			LOC106762935	72.0123	28.4594	25.173	7.51895e-12	-1.24077	down	--	--	--	7.75791e-20	-1.45692	down
		allene oxide cyclase (AOC)	LOC106774129	0.308143	20.9206	5.60552	--	--	--	--	--	--	1.72795e-09	4.31664	up
			LOC106758100	0.687698	73.4377	25.0573	1.10269e-122	6.72029	up	1.18304e-24	-1.54815	down	1.21938e-61	5.1829	up
			LOC106777743	5.81349	34.5874	32.5798	6.15397e-28	2.45498	up	--	--	--	4.61838e-27	2.38597	up
		12-oxophytodienoic acid reductase (OPR)	LOC106760886	0.23094	7.03797	5.74718	9.03563e-32	5.0513	up	--	--	--	1.56485e-21	4.79897	up
			LOC106777529	0.412084	1.84187	2.03705	4.12623e-05	2.22979	up	--	--	--	2.98644e-06	2.41455	up
			LOC106769071	1.61499	37.288	33.4744	2.51926e-100	4.51513	up	--	--	--	2.92576e-90	4.37783	up
			LOC106766957	1.76932	6.52759	9.52703	1.08249e-08	1.81873	up	--	--	--	9.61636e-18	2.39654	up
			LOC106771274	2.54767	0.712648	6.79189	--	--	--	8.48366e-08	3.35606	up	--	--	--
			LOC106764643	10.1459	6.80923	4.93339	--	--	--	--	--	--	5.45195e-06	-1.04688	down
			LOC106777102	19.0037	29.8589	85.3867	--	--	--	4.56863e-25	1.51701	up	3.48024e-37	2.12383	up
			LOC106777103	39.8443	28.5005	10.1498	--	--	--	4.84647e-20	-1.48441	down	7.14357e-26	-2.04811	down
			LOC106777104	43.525	63.1928	190.941	--	--	--	7.49381e-20	1.61251	up	2.0895e-30	2.10957	up
			LOC106777106	65.9119	31.6529	30.483	2.85257e-05	-1.10783	down	--	--	--	2.73135e-05	-1.16419	down
		OPC-8:0 CoA ligase 1 (OPCL1)	LOC106771195	2.99943	1.50566	2.69517	0.000198897	-1.15893	down	--	--	--	--	--	--
			LOC106764766	3.9054	24.8764	19.633	1.23596e-44	2.69217	up	--	--	--	8.23155e-32	2.32973	up
			Mungbean_newGene_1505	5.53932	0.96457	1.58159	8.65819e-18	-2.64128	down	--	--	--	6.79649e-12	-1.90338	down
		acyl-CoA oxidase (ACX)	LOC106755129	0.0186998	0.160078	0.470493	--	--	--	0.00655322	1.72954	up	2.72062e-07	5.29578	up
			LOC106768333	3.09231	31.2692	30.1713	6.07129e-73	3.30053	up	--	--	--	1.05736e-66	3.23727	up
			LOC106777896	6.50012	19.3425	25.1899	3.68891e-16	1.39541	up	--	--	--	1.97382e-26	1.81445	up
			LOC106768402	11.0065	30.0847	28.0687	3.01469e-18	1.37185	up	--	--	--	3.78778e-15	1.29009	up
		enoyl-CoA hydratase/3-hydroxyacyl-CoA dehydrogenase (MFP2)	LOC106766980	0.609306	2.17717	1.17475	1.05213e-06	1.75957	up	--	--	--	--	--	--
			LOC106768824	59.966	33.6254	31.0534	--	--	--	--	--	--	4.44666e-10	-1.03526	down
	signal transduction	jasmonic acid-amino synthetase (JAR1)	LOC106754140	4.31376	14.9356	25.7246	2.16089e-06	1.72037	up	--	--	--	2.0715e-45	2.55256	up
			LOC106773156	47.1888	15.2075	24.4251	2.94724e-30	-1.73259	down	--	--	--	1.16548e-10	-1.01615	down
		coronatine-insensitive protein 1 (COI1)	LOC106757925	27.3421	12.6506	22.585	1.15949e-14	-1.24287	down	--	--	--	--	--	--
			LOC106765080	95.3881	14.2841	16.1327	4.61529e-76	-2.87718	down	--	--	--	7.86896e-57	-2.68835	down
		jasmonate ZIM domain-containing protein (JAZ)	LOC106766908	0	10.5707	9.21101	2.70615e-37	Inf	up	--	--	--	3.39072e-35	Inf	up
			LOC106756003	1.89922	9.08544	5.05472	3.66281e-14	2.12175	up	--	--	--	1.11011e-05	1.34039	up
			LOC106776925	2.47909	16.017	12.9284	5.80539e-25	2.54693	up	--	--	--	2.6587e-20	2.28888	up
			LOC106759829	284.292	44.6862	77.99	2.60356e-72	-2.79782	down	--	--	--	1.11746e-32	-1.98194	down
		transcription factor MYC2	LOC106768977	6.6853	19.4013	19.0278	3.13723e-20	1.54446	up	--	--	--	2.39401e-18	1.50299	up
Indole-3-acetic acid (IAA)	metabolism	L-tryptophan---pyruvate aminotransferase (TAA1)	LOC106761959	0.947606	5.26263	2.71367	2.33283e-06	2.38666	up	--	--	--	0.00881564	1.42638	up
			LOC106753302	5.53467	14.1017	1.3851	5.59929e-07	1.05918	up	3.25134e-46	-3.22304	down	1.42566e-13	-2.15233	down
		indole-3-pyruvate monooxygenase (YUCAA)	LOC106767822	0.0717563	0.898778	0.690059	0.000246866	2.84907	up	--	--	--	--	--	--
			LOC106767860	0.144752	0.25417	0.597683	--	--	--	--	--	--	0.00136747	2.16096	up
			LOC106771284	0.153877	2.37389	3.13471	3.32325e-14	4.10266	up	--	--	--	5.51551e-14	4.53771	up
			LOC106761281	0.281932	0.833954	1.28528	0.00283297	1.45623	up	--	--	--	8.62684e-07	2.11806	up
		aldehyde dehydrogenase (ALDH)	LOC106779020	0	0.393585	0.607389	--	--	--	--	--	--	5.52918e-09	Inf	up
			LOC106758153	0.0673041	6.55401	2.41168	8.39447e-50	7.37396	up	3.94282e-10	-1.4217	down	4.59121e-22	5.9632	up
			LOC106765921	1.78779	8.76328	7.47081	7.18636e-18	2.18143	up	--	--	--	2.10523e-15	1.99782	up
			LOC106777172	3.63101	25.0063	35.2782	3.31629e-42	2.66667	up	--	--	--	9.32616e-64	3.20471	up
			LOC106769426	7.35737	28.7114	57.7855	1.68893e-27	1.84552	up	3.25374e-14	1.03257	up	1.3938e-64	2.89013	up
			LOC106771087	129.366	13.9319	13.2647	7.22862e-93	-4.84154	down	--	--	--	6.61486e-90	-4.78283	down
			LOC106779917	544.719	189.368	127.424	3.50432e-20	-1.65602	down	--	--	--	1.21881e-26	-2.19704	down
		N-hydroxythioamide S-beta-glucosyltransferase (UGT74B1)	LOC106754697	17.767	0.479312	1.83984	1.52448e-84	-5.37053	down	4.55215e-06	2.00621	up	7.51254e-51	-3.3516	down
	signal transduction	auxin influx carrier (AUX1)	LOC106757063	0.142517	2.40351	1.31819	3.27331e-16	4.08735	up	--	--	--	4.75631e-09	3.23934	up
			LOC106759643	0.295336	25.6918	52.7002	9.08299e-118	6.40494	up	7.84845e-15	1.0709	up	3.77875e-184	7.48682	up
			LOC106761099	0.44334	1.26486	1.27437	0.0043036	1.45628	up	--	--	--	--	--	--
			LOC106765013	0.45159	6.05612	16.4455	2.11959e-29	3.59338	up	3.60589e-17	1.46588	up	4.16876e-67	5.07226	up
			LOC106772219	2.03444	36.6293	42.0852	6.49098e-107	4.16031	up	--	--	--	3.62973e-113	4.38249	up
			LOC106756563	4.10646	18.9289	13.4189	2.4762e-25	2.07768	up	--	--	--	2.41865e-14	1.5985	up
			LOC106774103	5.04337	86.779	125.525	8.56339e-121	3.9095	up	--	--	--	5.98338e-128	4.46411	up
		transport inhibitor response 1 (TIR1)	LOC106772303	125.123	47.8373	32.6822	1.02381e-23	-1.52822	down	--	--	--	1.12105e-33	-2.06622	down
		auxin-responsive protein (AUX/IAA)	LOC106767796	0.0334377	0.715805	1.21609	1.57801e-06	5.1489	up	--	--	--	2.09445e-10	6.00322	up
			LOC106772866	0.433502	4.46978	7.58835	4.59459e-17	3.21089	up	--	--	--	3.60284e-35	4.05986	up
			LOC106773543	0.5997	51.3159	51.8652	1.86069e-119	6.42696	up	--	--	--	5.06229e-86	6.4769	up
			LOC106754814	0.7701	7.79815	6.71582	3.65682e-24	3.31514	up	--	--	--	1.59045e-21	3.12249	up
			LOC106770749	0.777541	96.3923	97.376	1.7653e-203	6.96157	up	--	--	--	2.65484e-152	7.01022	up
			LOC106760944	0.783588	30.7747	33.5373	7.8325e-75	5.38829	up	--	--	--	1.54948e-84	5.5305	up
			LOC106761359	1.07318	0.825243	2.62243	--	--	--	0.00185818	1.72759	up	--	--	--
			LOC106757071	1.45726	26.7002	31.1681	6.13356e-63	4.16236	up	--	--	--	3.79207e-77	4.43091	up
			LOC106762141	2.52886	47.6017	72.3459	3.02837e-101	4.09824	up	--	--	--	1.09469e-131	4.74264	up
			LOC106771600	3.03288	14.678	7.28285	3.13407e-14	2.21894	up	--	--	--	0.000124036	1.25991	up
			LOC106757571	4.25968	324.392	440.833	1.36277e-228	6.19967	up	--	--	--	2.37181e-198	6.68121	up
			LOC106762392	4.37839	18.2577	23.5697	1.03892e-20	1.93333	up	--	--	--	1.9312e-32	2.33524	up
			LOC106762490	4.82098	27.4957	37.6224	2.55861e-39	2.32208	up	--	--	--	7.92109e-57	2.80778	up
			LOC106769320	6.84751	0.724765	4.94921	7.04623e-11	-3.26181	down	1.46573e-11	2.81698	up	--	--	--
			LOC106761476	15.2205	2.68881	6.62306	8.50472e-25	-2.61975	down	0.000230662	1.34695	up	8.04973e-09	-1.26038	down
			LOC106772315	24.1902	235.705	243.1	6.77722e-78	3.27249	up	--	--	--	1.07547e-79	3.34339	up
			LOC106777603	29.419	166.908	184.04	1.27685e-55	2.41071	up	--	--	--	4.60172e-51	2.57344	up
			LOC106754587	61.1536	95.6625	176.478	--	--	--	--	--	--	3.06757e-21	1.53922	up
		auxin response factor (ARF)	LOC106765250	0.123289	2.67214	2.7227	2.78592e-31	4.49969	up	--	--	--	2.56429e-31	4.55481	up
			LOC106779425	0.946472	9.61613	9.74459	8.95168e-43	3.25264	up	--	--	--	2.06824e-46	3.30873	up
			LOC106776141	1.11589	12.2645	9.83106	7.75899e-56	3.34657	up	--	--	--	3.06384e-44	3.05546	up
			LOC106754134	1.75142	23.7712	28.3073	6.63481e-87	3.66695	up	--	--	--	7.58837e-97	3.94337	up
		auxin responsive GH3 gene family (GH3)	Mungbean_newGene_474	0.0681427	6.53882	5.10122	6.06619e-54	6.84885	up	--	--	--	2.00856e-46	6.52637	up
			LOC106757056	0.181507	0.49126	1.19541	--	--	--	0.000801217	1.36731	up	7.86763e-08	2.75904	up
			LOC106780027	0.272018	2.30463	5.42071	3.70229e-12	3.13042	up	0.00164496	1.24783	up	7.45304e-14	4.38991	up
			LOC106777251	5.61608	2.09065	9.03697	--	--	--	1.51664e-07	2.09333	up	--	--	--
			Mungbean_newGene_1898	5.87993	38.4434	63.9488	3.82776e-18	2.68423	up	--	--	--	5.79484e-05	3.40441	up
			LOC106756430	8.46655	16.3948	28.9951	--	--	--	--	--	--	3.73042e-10	1.72815	up
			LOC106754457	13.889	6.41566	4.55091	0.00833484	-1.22087	down	--	--	--	0.000888953	-1.69691	down
		SAUR family protein (SAUR)	LOC106762263	0	4.37527	5.29529	1.51079e-11	Inf	up	--	--	--	5.39474e-14	Inf	up
			LOC106767802	0	3.07168	10.084	2.40542e-10	Inf	up	9.24209e-08	1.79089	up	6.88119e-27	Inf	up
			LOC106780532	0	2.25604	6.43676	0.00206955	Inf	up	0.00122718	1.56196	up	1.09986e-12	Inf	up
			LOC106780620	0	8.38254	16.7052	8.6599e-15	Inf	up	0.00145914	1.02023	up	3.74553e-26	Inf	up
			LOC106780630	0	2.03714	5.11936	--	--	--	--	--	--	9.75633e-09	Inf	up
			LOC106772164	0.111637	4.33305	8.41236	1.16521e-09	5.92759	up	--	--	--	4.24893e-17	6.93566	up
			LOC106762262	0.151555	12.3038	4.65201	8.66198e-18	7.07022	up	0.000195758	-1.40524	down	7.90678e-09	5.67507	up
			LOC106754386	0.153814	0.902362	1.42534	--	--	--	--	--	--	1.56118e-05	3.9977	up
			LOC106756171	0.156388	1.28272	4.75563	--	--	--	0.000494884	2.02369	up	2.12609e-09	5.80354	up
			LOC106756334	0.257812	3.53147	4.26001	8.90471e-09	4.18099	up	--	--	--	5.19821e-13	4.76503	up
			LOC106771770	0.354062	5.22948	1.05616	8.89489e-09	4.17497	up	4.3722e-06	-2.41986	down	--	--	--
			LOC106758641	0.370228	4.46559	16.4405	1.04525e-12	3.74939	up	7.07168e-17	1.89791	up	2.20189e-49	5.65957	up
			LOC106754022	0.422455	2.24099	2.90884	6.74421e-05	2.62008	up	--	--	--	7.68553e-07	3.02236	up
			LOC106754980	0.531199	1.87447	8.92085	0.00106765	2.08057	up	8.40846e-12	2.22545	up	3.58076e-21	4.31778	up
			LOC106780526	0.629917	16.5041	18.9469	1.65709e-09	4.83186	up	--	--	--	6.10752e-33	5.04411	up
			LOC106777390	0.739135	1.65135	2.65384	--	--	--	--	--	--	0.00192872	1.99212	up
			LOC106761365	0.808843	24.1567	18.2745	6.3891e-13	4.89604	up	--	--	--	5.06508e-24	4.49712	up
			LOC106756169	0.85733	2.21726	3.46763	--	--	--	--	--	--	0.00330199	2.0784	up
			LOC106755551	0.994985	1.63699	3.2919	--	--	--	--	--	--	0.00110073	1.74571	up
			LOC106757509	1.29161	5.41964	3.79713	3.67938e-06	1.96614	up	--	--	--	0.00194516	1.46683	up
			LOC106761703	1.71877	4.67798	2.89168	0.000661041	1.49734	up	--	--	--	--	--	--
			LOC106764462	2.01715	5.733	2.60482	0.000261205	1.47718	up	0.001032	-1.16375	down	--	--	--
			Mungbean_newGene_465	3.80044	1.28401	1.32531	3.90851e-05	-2.10346	down	--	--	--	2.95603e-05	-2.05238	down
			LOC106780703	3.93534	8.93352	16.0089	0.00406768	1.27608	up	--	--	--	2.86608e-08	2.10683	up
			LOC106775247	5.37403	42.5493	50.3656	9.07833e-33	2.93389	up	--	--	--	1.77401e-42	3.18039	up
			LOC106780333	5.95799	12.9903	20.5826	0.000161468	1.08511	up	--	--	--	2.02547e-12	1.77848	up
			LOC106761492	10.1645	3.95517	7.41847	0.000102609	-1.38065	down	--	--	--	--	--	--
			LOC106754023	10.9539	8.11151	24.3487	--	--	--	7.33164e-09	1.65251	up	4.68457e-05	1.20685	up
			LOC106761700	11.3324	1.57823	1.31619	1.315e-05	-3.04861	down	--	--	--	4.55711e-06	-3.30729	down
			LOC106761400	17.9955	9.2787	2.55138	0.000257998	-1.09026	down	0.000143262	-1.89385	down	3.6283e-17	-2.97031	down
			LOC106773634	18.6879	2.30868	2.95591	7.39302e-22	-3.0698	down	--	--	--	3.72973e-19	-2.72453	down
			LOC106771558	91.639	11.8197	15.3705	2.99652e-21	-3.04625	down	--	--	--	7.31574e-19	-2.6382	down
Cytokinine	signal transduction	arabidopsis histidine kinase (CRE1)	LOC106770782	1.68869	0.937465	1.00813	1.28192e-18	-2.81592	down	--	--	--	2.10777e-16	-2.54838	down
			LOC106777844	-0.412862	0.489003	0.521787	5.07042e-22	2.75446	up	--	--	--	6.39466e-27	2.91844	up
		histidine-containing phosphotransfer peotein (AHP)	LOC106755299	0.742514	0.81268	0.479856	--	--	--	2.15927e-09	-1.22843	down	--	--	--
			LOC106761115	1.17584	0.456832	0.111999	2.06621e-47	-3.11958	down	--	--	--	1.01991e-59	-3.6862	down
			LOC106767217	0.395723	1.46781	1.48116	3.51719e-36	3.50735	up	--	--	--	3.06498e-40	3.57654	up
			LOC106771462	0.112463	0.311491	0.784856	--	--	--	5.24807e-05	1.61503	up	7.65679e-07	2.32893	up
			LOC106771501	0.197335	0.488561	0.732882	--	--	--	--	--	--	4.42539e-05	1.72095	up
			LOC106773913	0	0.520943	0.401497	8.54924e-12	Inf	up	--	--	--	7.33134e-06	Inf	up
			LOC106775067	0.803561	1.60475	1.58733	3.57596e-39	2.65169	up	--	--	--	8.63706e-38	2.61381	up
		two-component response regulator ARR-B family (ARR-B)	LOC106763713	1.14407	-0.657298	-0.898618	3.846e-85	-6.14081	down	--	--	--	1.17562e-89	-6.93371	down
			LOC106769483	1.99367	1.17602	1.25182	1.42768e-60	-2.57773	down	--	--	--	4.59954e-42	-2.21952	down
			LOC106762533	0.835114	1.09736	1.1582	--	--	--	--	--	--	4.03005e-09	1.03786	up
			Mungbean_newGene_1985	-0.127556	-0.769057	0.25066	--	--	--	2.24666e-08	3.94905	up	--	--	--
			LOC106758083	1.21769	0.916188	0.839114	0.000846035	-1.26894	down	--	--	--	1.7932e-09	-1.66675	down
		two-component response regulator ARR-A family (ARR-A)	LOC106759802	1.23898	0.640339	0.989148	1.91742e-17	-2.1271	down	0.000436124	1.18989	up	--	--	--
			LOC106760951	0.125081	0.730289	0.727849	6.07548e-07	1.93465	up	--	--	--	1.65946e-07	1.96654	up
			LOC106761196	-1.23311	0.561727	-0.248869	1.17075e-14	6.70825	up	4.56932e-09	-2.76627	down	--	--	--
			LOC106766897	1.03653	0.441559	0.647271	8.58695e-13	-2.12407	down	--	--	--	2.14094e-07	-1.39344	down
Brassinosteroid	signal transduction	brassinosteroid insensitive 1-associated receptor kinase 1 (BAK1)	LOC106774068	-0.135525	0.907956	1.29933	4.36095e-34	3.22689	up	3.27204e-17	1.388	up	1.23664e-67	4.62739	up
			LOC106774250	-0.919281	-0.441815	0.311491	--	--	--	2.12642e-14	2.54868	up	9.19498e-21	4.13211	up
			LOC106775803	0.941739	1.35118	1.56839	1.00308e-13	1.20862	up	--	--	--	4.00352e-33	1.96663	up
		BR-signaling kinase (BSK)	LOC106764849	1.28039	1.62472	1.63075	1.57667e-15	1.18591	up	--	--	--	1.37237e-14	1.21896	up
			LOC106767913	1.24666	0.974037	1.16252	6.61573e-10	-1.05766	down	--	--	--	--	--	--
			LOC106769394	0.327207	0.948292	0.837997	1.8299e-16	1.94926	up	--	--	--	1.44601e-11	1.61907	up
			LOC106774178	1.32737	1.54101	1.40279	1.1453e-12	1.08216	up	--	--	--	--	--	--
		protein brassinosteroid insensitive 2 (BIN2)	LOC106756210	0.937593	1.24982	1.32966	--	--	--	--	--	--	5.55456e-12	1.21458	up
			LOC106775012	1.72321	1.2741	1.4909	1.59519e-28	-1.70024	down	--	--	--	--	--	--
			LOC106779810	1.70817	1.11373	1.04936	6.19774e-34	-2.11276	down	--	--	--	4.37794e-40	-2.26932	down
		brassinosteroid resistant 1/2 (BZR1/2)	LOC106762857	0.944583	1.58814	1.35436	1.82466e-36	2.10619	up	--	--	--	1.19439e-13	1.33393	up
			LOC106762937	1.04722	1.45774	1.38942	3.27675e-12	1.22302	up	--	--	--	2.51948e-08	1.00794	up
			LOC106765162	0.162841	1.35984	1.37394	1.48689e-62	3.94552	up	--	--	--	6.71741e-66	3.99622	up
			LOC106776642	2.36783	1.85128	1.82798	3.80154e-32	-1.82407	down	--	--	--	4.94216e-26	-1.82224	down
		cyclin D3 (CYCD3)	LOC106760831	-0.0506277	1.09928	0.540262	8.97915e-42	3.76076	up	1.69206e-20	-1.85186	down	4.98807e-08	1.92059	up
			LOC106763949	0.106749	1.24898	1.05295	9.04323e-39	3.75517	up	--	--	--	3.58945e-24	3.11094	up
			LOC106765652	0.718332	1.29371	1.10441	6.00372e-17	1.77139	up	--	--	--	2.41176e-07	1.15685	up
			LOC106772838	-0.184007	1.6902	0.880767	3.99671e-93	6.14475	up	2.67027e-41	-2.66443	down	2.23064e-29	3.49186	up
			LOC106777141	-0.611686	0.686611	0.28614	6.75513e-18	4.4389	up	4.62084e-05	-1.32247	down	2.24773e-07	3.12611	up
Ethylene	signal transduction	ethylene receptor(ETR)	LOC106756118	1.82737	1.22167	1.32722	6.72645e-49	-2.22413	down	--	--	--	2.88721e-29	-1.8254	down
			LOC106757732	2.41882	1.53638	1.64119	1.37161e-35	-2.98073	down	--	--	--	2.76104e-30	-2.60776	down
			LOC106772158	0.702812	1.20523	1.28016	6.07023e-05	1.51444	up	--	--	--	2.45668e-13	1.81234	up
			LOC106772500	0.224254	0.861664	1.06943	3.18937e-06	1.99643	up	--	--	--	8.54251e-37	2.714	up
			Mungbean_newGene_5054	1.28601	0.361405	0.318657	7.03698e-31	-3.32357	down	--	--	--	2.21211e-33	-3.39887	down
		serine/threonine-protein kinase (CTR1)	LOC106757636	0.0480664	0.875174	0.890499	1.29276e-28	2.60984	up	--	--	--	2.92912e-32	2.68894	up
		EIN3-binding F-box protein (EBF1/2)	LOC106762211	1.92793	1.46571	1.76115	8.06675e-13	-1.76356	down	0.000468048	1.00233	up	--	--	--
			LOC106762816	1.15096	0.375992	0.729889	5.52814e-20	-2.78183	down	--	--	--	2.86382e-10	-1.57432	down
		ethylene-responsive transcription factor 1 (ERF1)	LOC106757330	-0.184118	0.329962	0.650915	--	--	--	--	--	--	5.73601e-11	2.99963	up
			LOC106771073	1.51262	0.282873	1.24163	5.98515e-68	-4.11616	down	3.37251e-20	3.16756	up	--	--	--
			LOC106779140	-0.20377	0.543662	0.573974	0.000222044	2.63067	up	--	--	--	6.15326e-09	2.75266	up
		ethylene-insensitive protein 3 (EIN3)	LOC106775832	1.94605	1.67281	2.04894	--	--	--	3.62579e-14	1.28214	up	--	--	--
Salicylic acid (SA)	biosynthesis	phenylalanine ammonia-lyase (PAL)	LOC106772504	0.109548	1.67484	0.779903	1.7612e-13	3.92609	up	0.00168278	-1.10723	down	1.83928e-05	2.82976	up
			LOC106772062	0.298061	10.4456	13.1757	5.70536e-69	5.07581	up	--	--	--	7.59609e-92	5.45277	up
			LOC106755252	0.534985	59.0668	126.938	2.73731e-26	6.81986	up	2.60562e-07	1.09914	up	5.8731e-173	7.93099	up
			LOC106764951	0.858274	2.30266	5.40204	--	--	--	0.000107426	1.262	up	2.68951e-20	2.56742	up
			LOC106778742	3.75249	86.0584	90.1883	4.38507e-37	4.43471	up	--	--	--	2.00829e-130	4.50274	up
	signal transduction	regulatory protein NPR1	LOC106762905	0.473481	2.00422	6.07449	2.96972e-07	1.97604	up	2.07463e-14	1.63573	up	5.15839e-35	3.62599	up
			LOC106752584	2.43561	4.81043	4.21317	0.00012922	1.00456	up	--	--	--	--	--	--
		transcription factor TGA	LOC106771585	0	1.31433	1.40955	2.82818e-14	Inf	up	--	--	--	1.05454e-15	Inf	up
			LOC106780589	0	1.80843	3.68783	3.39023e-15	Inf	up	0.000800159	1.0514	up	1.11036e-27	Inf	up
			LOC106754080	0.0253687	3.05679	6.7138	1.27423e-24	7.63087	up	1.14959e-07	1.23113	up	3.23879e-46	8.8767	up
			LOC106775194	2.20539	4.02935	12.1712	--	--	--	8.92094e-17	1.583	up	1.17586e-28	2.58248	up
			LOC106762320	2.42278	2.50147	8.26332	--	--	--	1.54202e-15	1.8064	up	1.01926e-12	1.79994	up
			LOC106756380	14.3133	12.1848	25.0829	--	--	--	1.07722e-12	1.07596	up	--	--	--
			LOC106757344	17.5106	1.84089	6.16802	1.11496e-37	-3.08396	down	3.17751e-09	1.53524	up	1.51624e-14	-1.53792	down
			LOC106758573	38.2442	9.78619	14.7766	1.15804e-19	-1.98594	down	--	--	--	1.16653e-11	-1.36537	down
			LOC106780799	41.6631	14.2027	20.3472	2.15364e-25	-1.63213	down	--	--	--	6.77199e-12	-1.09901	down
			LOC106752566	59.83	28.4715	35.2098	6.39239e-15	-1.14606	down	--	--	--	--	--	--
			LOC106771288	90.6862	0.642504	2.59919	4.42876e-198	-7.1988	down	3.02701e-08	2.04027	up	2.07759e-143	-5.14714	down
